# Supplementary material for: 3-(Adamantan-1-yl)-4-methyl-1-[(4-phenyl­piperazin-1-yl)meth­yl]-1H-1,2,4-triazole-5(4H)-thione dichloro­methane hemisolvate
Source: Acta Crystallogr Sect E Struct Rep Online. 2012 May 19;68(Pt 6):o1772–3. doi: 10.1107/S1600536812021393 (PMC3379353; doi:10.1107/S1600536812021393)
Supplement: Supplementary file 1 [file e-68-o1772-sup1.cif]

##############################################################################
#                                                                            #
# This CIF contains the data in a paper accepted for publication in          #
# Acta Crystallographica Section E. It conforms to the requirements of       #
# Notes for Authors for Acta Crystallographica Section E, and has been       #
# peer reviewed under the auspices of the IUCr Commission on Journals.       #
#                                                                            #
# Full details of the Crystallographic Information File format               #
# are given in the paper "The Crystallographic Information File (CIF):       #
# a New Standard Archive File for Crystallography" by S. R. Hall, F. H.      #
# Allen and I. D. Brown [Acta Cryst. (1991), A47, 655-685].                  #
#                                                                            #
# The current version of the core CIF dictionary is obtainable from          #
# ftp://ftp.iucr.org/pub/cif_core.dic.                                       #
#                                                                            #
# Software is freely available for graphical display of the structure(s)     #
# in this CIF. For information consult the CIF software page                 #
# http://www.iucr.org/resources/cif/software.                                #
#                                                                            #
# This file may be used for bona fide research purposes within the           #
# scientific community so long as proper attribution is given to the journal # 
# article from which it was obtained.                                        #
#                                                                            #
##############################################################################
data_global
_audit_creation_method     SHELXL-97
_journal_date_recd_electronic     2012-05-10
_journal_date_accepted     2012-05-11
_journal_name_full     'Acta Crystallographica, Section E'
_journal_year     2012
_journal_volume     68
_journal_issue      6
_journal_page_first     o1772
_journal_page_last     o1773
_journal_paper_category     QO
_journal_paper_doi     10.1107/S1600536812021393
_journal_coeditor_code     HG5226
_publ_contact_author_name     ' Edward RT Tiekink '
_publ_contact_author_address
;
Department of Chemistry, University of Malaya,
50603 Kuala Lumpur, Malaysia
;
_publ_contact_author_email
;
edward.tiekink@gmail.com
;
_publ_contact_author_fax     ' +60 3 7967 4193 '
_publ_contact_author_phone     ' +60 3 7967 6775 '
_publ_section_title
;\
3-(Adamantan-1-yl)-4-methyl-1-[(4-phenylpiperazin-1-yl)methyl]-1<i>H</i>-1,2,4-\
triazole-5(4<i>H</i>)-thione dichloromethane hemisolvate
;
loop_
    _publ_author_name
    _publ_author_footnote
    _publ_author_address
    ' Ali A. El-Emam'
;
Additional correspondence author, e-mail: elemam5@hotmail.com.
;
;
 Department of Pharmaceutical Chemistry, College of Pharmacy,
 King Saud University, Riyadh 11451, Saudi Arabia
;
    'Mohamed A. Al-Omar' .
;
 Department of Pharmaceutical Chemistry, College of Pharmacy,
 King Saud University, Riyadh 11451, Saudi Arabia
;
    'Abdul-Malek S. Al-Tamimi' .
;
 Department of Pharmaceutical Chemistry, College of Pharmacy,
 King Saud University, Riyadh 11451, Saudi Arabia
;
    'Ng, Seik Weng' .
;
     Department of Chemistry
     University of Malaya
     50603 Kuala Lumpur
     Malaysia and
     Chemistry Department
     Faculty of Science
     King Abdulaziz University
     PO Box 80203 Jeddah
     Saudi Arabia
;
    'Tiekink, Edward R. T.' .
;
Department of Chemistry, University of Malaya,
50603 Kuala Lumpur, Malaysia
;
data_I
_audit_creation_method     SHELXL-97
_chemical_name_systematic
;
3-(Adamantan-1-yl)-4-methyl-1-[(4-phenylpiperazin-1-yl)methyl]-1<i>H</i>-
1,2,4-triazole-5(4<i>H</i>)-thione dichloromethane hemisolvate
;
_chemical_name_common     ?
_chemical_formula_moiety     '2(C24 H33 N5 S), C H2 Cl2'
_chemical_formula_sum     'C49 H68 Cl2 N10 S2'
_chemical_formula_iupac     '2C24 H33 N5 S, C H2 Cl2'
_chemical_formula_weight     932.17
_chemical_melting_point     ?
_symmetry_cell_setting     orthorhombic
_symmetry_space_group_name_H-M     'F d d 2'
_symmetry_space_group_name_Hall     'F 2 -2d'
loop_
    _symmetry_equiv_pos_as_xyz
    'x, y, z'
    '-x, -y, z'
    'x+1/4, -y+1/4, z+1/4'
    '-x+1/4, y+1/4, z+1/4'
    'x, y+1/2, z+1/2'
    '-x, -y+1/2, z+1/2'
    'x+1/4, -y+3/4, z+3/4'
    '-x+1/4, y+3/4, z+3/4'
    'x+1/2, y, z+1/2'
    '-x+1/2, -y, z+1/2'
    'x+3/4, -y+1/4, z+3/4'
    '-x+3/4, y+1/4, z+3/4'
    'x+1/2, y+1/2, z'
    '-x+1/2, -y+1/2, z'
    'x+3/4, -y+3/4, z+1/4'
    '-x+3/4, y+3/4, z+1/4'
_cell_length_a     66.8490(16)
_cell_length_b     22.1076(4)
_cell_length_c     6.51090(10)
_cell_angle_alpha     90.00
_cell_angle_beta     90.00
_cell_angle_gamma     90.00
_cell_volume     9622.3(3)
_cell_formula_units_Z     8
_cell_measurement_reflns_used     10015
_cell_measurement_theta_min     2.6417
_cell_measurement_theta_max     76.3759
_cell_measurement_temperature     100(2)
_exptl_crystal_description     prism
_exptl_crystal_colour     colourless
_exptl_crystal_size_max     0.30
_exptl_crystal_size_mid     0.20
_exptl_crystal_size_min     0.10
_exptl_crystal_density_diffrn     1.287
_exptl_crystal_density_meas     ?
_exptl_crystal_density_method     'not measured'
_exptl_crystal_F_000     3984
_exptl_absorpt_coefficient_mu     2.378
_exptl_absorpt_correction_type     multi-scan
_exptl_absorpt_process_details     '(CrysAlis PRO; Agilent, 2011)'
_exptl_absorpt_correction_T_min     0.75244
_exptl_absorpt_correction_T_max     1.00000
_exptl_special_details
;
;
_diffrn_ambient_temperature     100(2)
_diffrn_radiation_type     CuK\a
_diffrn_radiation_wavelength     1.54184
_diffrn_radiation_source     'SuperNova (Cu) X-ray Source'
_diffrn_radiation_monochromator     Mirror
_diffrn_measurement_device_type
                  'Agilent SuperNova Dual diffractometer with an Atlas detector'
_diffrn_measurement_method     '\w scan'
_diffrn_detector_area_resol_mean     10.4041
_diffrn_reflns_number     18884
_diffrn_reflns_av_R_equivalents     0.0246
_diffrn_reflns_av_sigmaI/netI     0.0197
_diffrn_reflns_theta_min     2.64
_diffrn_reflns_theta_max     76.57
_diffrn_reflns_theta_full     76.57
_diffrn_measured_fraction_theta_max     0.988
_diffrn_measured_fraction_theta_full     0.988
_diffrn_reflns_limit_h_min     -84
_diffrn_reflns_limit_h_max     80
_diffrn_reflns_limit_k_min     -25
_diffrn_reflns_limit_k_max     27
_diffrn_reflns_limit_l_min     -7
_diffrn_reflns_limit_l_max     8
_diffrn_standards_number     0
_diffrn_standards_interval_count     0
_diffrn_standards_interval_time     0
_diffrn_standards_decay_%     0
_refine_special_details
;
Refinement of <i>F</i>^2^ against ALL reflections. The weighted <i>R</i>-factor
<i>wR</i> and goodness of fit <i>S</i> are based on <i>F</i>^2^, conventional
<i>R</i>-factors <i>R</i> are based on <i>F</i>, with <i>F</i> set to zero for
negative <i>F</i>^2^. The threshold expression of <i>F</i>^2^ >
\s(<i>F</i>^2^) is used only for calculating <i>R</i>-factors(gt) <i>etc</i>.
and is not relevant to the choice of reflections for refinement.
<i>R</i>-factors based on <i>F</i>^2^ are statistically about twice as large
as those based on <i>F</i>, and <i>R</i>- factors based on ALL data will be
even larger.
;
_reflns_number_total     4509
_reflns_number_gt     4437
_reflns_threshold_expression     I>2\s(I)
_refine_ls_structure_factor_coef     Fsqd
_refine_ls_matrix_type     full
_refine_ls_R_factor_all     0.0450
_refine_ls_R_factor_gt     0.0445
_refine_ls_wR_factor_gt     0.1256
_refine_ls_wR_factor_ref     0.1262
_refine_ls_goodness_of_fit_ref     1.087
_refine_ls_restrained_S_all     1.092
_refine_ls_number_reflns     4509
_refine_ls_number_parameters     299
_refine_ls_number_restraints     19
_refine_ls_hydrogen_treatment     constr
_refine_ls_weighting_scheme     calc
_refine_ls_weighting_details
        'calc w=1/[\s^2^(Fo^2^)+(0.0825P)^2^+16.7617P] where P=(Fo^2^+2Fc^2^)/3'
_atom_sites_solution_hydrogens     geom
_atom_sites_solution_primary     direct
_atom_sites_solution_secondary     difmap
_refine_ls_shift/su_max     0.002
_refine_ls_shift/su_mean     0.000
_refine_diff_density_max     0.412
_refine_diff_density_min     -1.002
_refine_ls_extinction_method     none
_refine_ls_extinction_coef     ?
_refine_ls_abs_structure_details     'Flack (1983), 1772 Friedel pairs'
_refine_ls_abs_structure_Flack     -0.002(17)
loop_
    _atom_type_symbol
    _atom_type_description
    _atom_type_scat_dispersion_real
    _atom_type_scat_dispersion_imag
    _atom_type_scat_source
    'C' 'C' 0.0181 0.0091
                         'International Tables Vol C Tables 4.2.6.8 and 6.1.1.4'
    'H' 'H' 0.0000 0.0000
                         'International Tables Vol C Tables 4.2.6.8 and 6.1.1.4'
    'N' 'N' 0.0311 0.0180
                         'International Tables Vol C Tables 4.2.6.8 and 6.1.1.4'
    'S' 'S' 0.3331 0.5567
                         'International Tables Vol C Tables 4.2.6.8 and 6.1.1.4'
    'Cl' 'Cl' 0.3639 0.7018
                         'International Tables Vol C Tables 4.2.6.8 and 6.1.1.4'
_computing_data_collection     'CrysAlis PRO (Agilent, 2011)'
_computing_cell_refinement     'CrysAlis PRO (Agilent, 2011)'
_computing_data_reduction     'CrysAlis PRO (Agilent, 2011)'
_computing_structure_solution     'SHELXS97 (Sheldrick, 2008)'
_computing_structure_refinement     'SHELXL97 (Sheldrick, 2008)'
_computing_molecular_graphics
                      'ORTEP-3 (Farrugia, 1997) and DIAMOND (Brandenburg, 2006)'
_computing_publication_material     'publCIF (Westrip, 2010)'
loop_
    _atom_site_type_symbol
    _atom_site_label
    _atom_site_fract_x
    _atom_site_fract_y
    _atom_site_fract_z
    _atom_site_U_iso_or_equiv
    _atom_site_adp_type
    _atom_site_calc_flag
    _atom_site_refinement_flags
    _atom_site_occupancy
    _atom_site_symmetry_multiplicity
    _atom_site_disorder_assembly
    _atom_site_disorder_group
    S S1 0.106131(8) 0.22602(2) 0.50061(10) 0.02473(15) Uani d . 1 1 . .
    N N1 0.09696(3) 0.34338(8) 0.4049(3) 0.0198(4) Uani d . 1 1 . .
    N N2 0.08323(3) 0.33690(8) 0.0966(3) 0.0218(4) Uani d . 1 1 . .
    N N3 0.08877(3) 0.28044(8) 0.1693(3) 0.0219(4) Uani d . 1 1 . .
    N N4 0.06533(3) 0.20162(8) 0.0489(3) 0.0223(4) Uani d . 1 1 . .
    N N5 0.02334(3) 0.19119(9) 0.1251(3) 0.0256(4) Uani d . 1 1 . .
    C C1 0.08658(3) 0.44216(9) 0.2235(3) 0.0183(4) Uani d . 1 1 . .
    C C2 0.07497(4) 0.45691(10) 0.0251(4) 0.0256(5) Uani d . 1 1 . .
    H H2A 0.0818 0.4383 -0.0939 0.031 Uiso calc R 1 1 . .
    H H2B 0.0613 0.4396 0.0337 0.031 Uiso calc R 1 1 . .
    C C3 0.07361(4) 0.52562(10) -0.0064(5) 0.0262(5) Uani d . 1 1 . .
    H H3 0.0661 0.5343 -0.1362 0.031 Uiso calc R 1 1 . .
    C C4 0.09476(4) 0.55174(10) -0.0222(4) 0.0252(5) Uani d . 1 1 . .
    H H4A 0.0941 0.5960 -0.0450 0.030 Uiso calc R 1 1 . .
    H H4B 0.1019 0.5333 -0.1400 0.030 Uiso calc R 1 1 . .
    C C5 0.10617(4) 0.53843(11) 0.1778(4) 0.0252(5) Uani d . 1 1 . .
    H H5 0.1199 0.5560 0.1685 0.030 Uiso calc R 1 1 . .
    C C6 0.09524(5) 0.56653(11) 0.3591(5) 0.0356(6) Uani d . 1 1 . .
    H H6A 0.0945 0.6110 0.3413 0.043 Uiso calc R 1 1 . .
    H H6B 0.1026 0.5579 0.4875 0.043 Uiso calc R 1 1 . .
    C C7 0.07398(5) 0.54031(11) 0.3735(5) 0.0342(6) Uani d . 1 1 . .
    H H7 0.0668 0.5591 0.4924 0.041 Uiso calc R 1 1 . .
    C C8 0.07510(4) 0.47116(10) 0.4044(5) 0.0282(5) Uani d . 1 1 . .
    H H8A 0.0614 0.4541 0.4118 0.034 Uiso calc R 1 1 . .
    H H8B 0.0820 0.4620 0.5352 0.034 Uiso calc R 1 1 . .
    C C9 0.10775(3) 0.46982(10) 0.2081(4) 0.0220(5) Uani d . 1 1 . .
    H H9A 0.1153 0.4610 0.3351 0.026 Uiso calc R 1 1 . .
    H H9B 0.1150 0.4516 0.0909 0.026 Uiso calc R 1 1 . .
    C C10 0.06261(4) 0.55420(11) 0.1747(5) 0.0345(6) Uani d . 1 1 . .
    H H10A 0.0489 0.5377 0.1834 0.041 Uiso calc R 1 1 . .
    H H10B 0.0617 0.5985 0.1550 0.041 Uiso calc R 1 1 . .
    C C11 0.08839(3) 0.37444(9) 0.2426(4) 0.0199(4) Uani d . 1 1 . .
    C C12 0.09709(3) 0.28280(10) 0.3552(4) 0.0212(4) Uani d . 1 1 . .
    C C13 0.10506(4) 0.36501(10) 0.5994(4) 0.0245(5) Uani d . 1 1 . .
    H H13A 0.1079 0.4084 0.5892 0.037 Uiso calc R 1 1 . .
    H H13B 0.1175 0.3432 0.6308 0.037 Uiso calc R 1 1 . .
    H H13C 0.0953 0.3580 0.7091 0.037 Uiso calc R 1 1 . .
    C C14 0.08542(3) 0.22529(9) 0.0446(4) 0.0227(5) Uani d . 1 1 . .
    H H14A 0.0890 0.2344 -0.0997 0.027 Uiso calc R 1 1 . .
    H H14B 0.0947 0.1934 0.0935 0.027 Uiso calc R 1 1 . .
    C C15 0.05794(4) 0.18967(13) 0.2540(5) 0.0345(6) Uani d . 1 1 . .
    H H15A 0.0564 0.2283 0.3293 0.041 Uiso calc R 1 1 . .
    H H15B 0.0677 0.1644 0.3292 0.041 Uiso calc R 1 1 . .
    C C16 0.03797(4) 0.15741(15) 0.2457(6) 0.0427(8) Uani d . 1 1 . .
    H H16A 0.0398 0.1168 0.1842 0.051 Uiso calc R 1 1 . .
    H H16B 0.0328 0.1519 0.3870 0.051 Uiso calc R 1 1 . .
    C C17 0.03096(4) 0.20593(11) -0.0794(4) 0.0278(5) Uani d . 1 1 . .
    H H17A 0.0212 0.2321 -0.1518 0.033 Uiso calc R 1 1 . .
    H H17B 0.0326 0.1683 -0.1602 0.033 Uiso calc R 1 1 . .
    C C18 0.05105(4) 0.23845(11) -0.0635(4) 0.0261(5) Uani d . 1 1 . .
    H H18A 0.0563 0.2468 -0.2030 0.031 Uiso calc R 1 1 . .
    H H18B 0.0492 0.2776 0.0078 0.031 Uiso calc R 1 1 . .
    C C19 0.00324(4) 0.17111(11) 0.1365(4) 0.0281(5) Uani d . 1 1 . .
    C C20 -0.01038(4) 0.17995(14) -0.0246(5) 0.0366(6) Uani d . 1 1 . .
    H H20 -0.0061 0.1985 -0.1485 0.044 Uiso calc R 1 1 . .
    C C21 -0.03030(4) 0.16163(14) -0.0037(6) 0.0426(7) Uani d . 1 1 . .
    H H21 -0.0393 0.1678 -0.1147 0.051 Uiso calc R 1 1 . .
    C C22 -0.03716(4) 0.13510(14) 0.1726(6) 0.0404(7) Uani d . 1 1 . .
    H H22 -0.0507 0.1227 0.1841 0.048 Uiso calc R 1 1 . .
    C C23 -0.02392(4) 0.12670(14) 0.3341(6) 0.0421(7) Uani d . 1 1 . .
    H H23 -0.0285 0.1087 0.4578 0.051 Uiso calc R 1 1 . .
    C C24 -0.00399(4) 0.14421(14) 0.3179(5) 0.0365(6) Uani d . 1 1 . .
    H H24 0.0048 0.1380 0.4304 0.044 Uiso calc R 1 1 . .
    Cl Cl1 0.02109(2) 0.01531(9) 0.0431(3) 0.0562(4) Uani d PU 0.50 1 A -1
    Cl Cl2 0.0020(2) -0.0144(4) -0.3345(6) 0.143(3) Uani d PU 0.50 1 A -1
    C C25 0.00259(15) -0.0235(4) -0.0659(17) 0.073(2) Uani d PU 0.50 1 A -1
    H H25A -0.0103 -0.0100 -0.0076 0.088 Uiso calc PR 0.50 1 A -1
    H H25B 0.0042 -0.0670 -0.0331 0.088 Uiso calc PR 0.50 1 A -1
loop_
    _atom_site_aniso_label
    _atom_site_aniso_U_11
    _atom_site_aniso_U_22
    _atom_site_aniso_U_33
    _atom_site_aniso_U_12
    _atom_site_aniso_U_13
    _atom_site_aniso_U_23
    S1 0.0326(3) 0.0149(2) 0.0267(3) 0.0043(2) 0.0009(2) 0.0027(2)
    N1 0.0249(9) 0.0129(8) 0.0214(10) 0.0011(6) -0.0011(7) -0.0014(7)
    N2 0.0278(9) 0.0130(8) 0.0248(11) -0.0014(7) 0.0005(8) 0.0021(8)
    N3 0.0324(10) 0.0115(8) 0.0218(10) -0.0020(7) 0.0025(8) 0.0002(7)
    N4 0.0244(9) 0.0159(8) 0.0266(11) -0.0011(7) 0.0011(8) 0.0007(8)
    N5 0.0237(9) 0.0280(9) 0.0252(11) 0.0024(8) -0.0004(8) 0.0046(9)
    C1 0.0202(9) 0.0136(9) 0.0212(12) 0.0006(7) 0.0027(8) 0.0024(8)
    C2 0.0285(11) 0.0162(10) 0.0323(14) 0.0006(8) -0.0061(10) 0.0003(10)
    C3 0.0293(11) 0.0166(10) 0.0328(14) 0.0045(8) -0.0026(10) 0.0035(10)
    C4 0.0341(12) 0.0160(9) 0.0256(13) 0.0007(8) 0.0031(10) 0.0045(9)
    C5 0.0311(12) 0.0173(10) 0.0274(13) -0.0061(8) -0.0017(10) 0.0043(9)
    C6 0.0644(18) 0.0135(10) 0.0288(15) -0.0043(10) -0.0054(13) -0.0001(10)
    C7 0.0535(16) 0.0183(10) 0.0308(15) 0.0140(10) 0.0160(12) 0.0015(10)
    C8 0.0339(12) 0.0184(10) 0.0323(15) 0.0062(9) 0.0139(10) 0.0059(10)
    C9 0.0211(10) 0.0189(10) 0.0259(14) -0.0019(7) 0.0023(8) 0.0045(9)
    C10 0.0377(13) 0.0223(11) 0.0436(16) 0.0123(10) 0.0102(12) 0.0069(11)
    C11 0.0197(9) 0.0166(9) 0.0234(12) -0.0002(7) 0.0010(8) 0.0011(9)
    C12 0.0250(10) 0.0136(9) 0.0252(12) -0.0006(8) 0.0027(9) -0.0018(9)
    C13 0.0323(12) 0.0175(10) 0.0239(12) 0.0049(8) -0.0056(10) -0.0023(9)
    C14 0.0293(11) 0.0151(9) 0.0239(13) -0.0028(8) 0.0054(9) -0.0037(9)
    C15 0.0240(11) 0.0448(14) 0.0348(15) -0.0005(10) -0.0018(11) 0.0222(13)
    C16 0.0234(11) 0.0544(17) 0.0504(19) -0.0021(11) -0.0016(12) 0.0336(16)
    C17 0.0292(12) 0.0297(12) 0.0244(12) -0.0018(9) -0.0028(9) 0.0004(10)
    C18 0.0327(12) 0.0231(10) 0.0224(12) -0.0025(9) -0.0018(9) 0.0044(9)
    C19 0.0243(11) 0.0265(11) 0.0335(15) 0.0049(9) 0.0024(10) -0.0044(10)
    C20 0.0304(12) 0.0439(14) 0.0356(17) 0.0019(11) -0.0042(11) 0.0003(13)
    C21 0.0277(12) 0.0500(16) 0.0500(19) 0.0048(11) -0.0068(13) -0.0122(15)
    C22 0.0241(12) 0.0406(15) 0.057(2) -0.0005(10) 0.0028(12) -0.0154(14)
    C23 0.0312(13) 0.0454(16) 0.0498(19) -0.0028(11) 0.0101(13) 0.0008(14)
    C24 0.0279(12) 0.0425(15) 0.0391(17) -0.0006(10) 0.0028(11) 0.0028(13)
    Cl1 0.0308(7) 0.0813(11) 0.0563(11) 0.0133(7) -0.0006(6) -0.0114(9)
    Cl2 0.150(5) 0.182(8) 0.096(2) -0.015(6) 0.001(3) -0.007(3)
    C25 0.074(5) 0.059(4) 0.086(6) 0.008(4) -0.001(5) -0.005(4)
_geom_special_details
;
All e.s.d.'s (except the e.s.d. in the dihedral angle between two l.s. planes)
are estimated using the full covariance matrix. The cell e.s.d.'s are taken
into account individually in the estimation of e.s.d.'s in distances, angles
and torsion angles; correlations between e.s.d.'s in cell parameters are only
used when they are defined by crystal symmetry. An approximate (isotropic)
treatment of cell e.s.d.'s is used for estimating e.s.d.'s involving l.s.
planes.
;
loop_
    _geom_bond_atom_site_label_1
    _geom_bond_atom_site_label_2
    _geom_bond_site_symmetry_2
    _geom_bond_distance
    _geom_bond_publ_flag
    S1 C12 . 1.684(2) ?
    N1 C12 . 1.378(3) ?
    N1 C11 . 1.384(3) ?
    N1 C13 . 1.458(3) ?
    N2 C11 . 1.308(3) ?
    N2 N3 . 1.386(2) ?
    N3 C12 . 1.333(3) ?
    N3 C14 . 1.482(3) ?
    N4 C14 . 1.442(3) ?
    N4 C15 . 1.448(3) ?
    N4 C18 . 1.453(3) ?
    N5 C19 . 1.417(3) ?
    N5 C16 . 1.460(3) ?
    N5 C17 . 1.462(3) ?
    C1 C11 . 1.507(3) ?
    C1 C2 . 1.542(3) ?
    C1 C9 . 1.545(3) ?
    C1 C8 . 1.545(3) ?
    C2 C3 . 1.536(3) ?
    C2 H2A . 0.9900 ?
    C2 H2B . 0.9900 ?
    C3 C10 . 1.527(4) ?
    C3 C4 . 1.531(3) ?
    C3 H3 . 1.0000 ?
    C4 C5 . 1.538(4) ?
    C4 H4A . 0.9900 ?
    C4 H4B . 0.9900 ?
    C5 C6 . 1.521(4) ?
    C5 C9 . 1.533(3) ?
    C5 H5 . 1.0000 ?
    C6 C7 . 1.538(4) ?
    C6 H6A . 0.9900 ?
    C6 H6B . 0.9900 ?
    C7 C10 . 1.532(4) ?
    C7 C8 . 1.544(3) ?
    C7 H7 . 1.0000 ?
    C8 H8A . 0.9900 ?
    C8 H8B . 0.9900 ?
    C9 H9A . 0.9900 ?
    C9 H9B . 0.9900 ?
    C10 H10A . 0.9900 ?
    C10 H10B . 0.9900 ?
    C13 H13A . 0.9800 ?
    C13 H13B . 0.9800 ?
    C13 H13C . 0.9800 ?
    C14 H14A . 0.9900 ?
    C14 H14B . 0.9900 ?
    C15 C16 . 1.515(3) ?
    C15 H15A . 0.9900 ?
    C15 H15B . 0.9900 ?
    C16 H16A . 0.9900 ?
    C16 H16B . 0.9900 ?
    C17 C18 . 1.526(3) ?
    C17 H17A . 0.9900 ?
    C17 H17B . 0.9900 ?
    C18 H18A . 0.9900 ?
    C18 H18B . 0.9900 ?
    C19 C20 . 1.403(4) ?
    C19 C24 . 1.408(4) ?
    C20 C21 . 1.398(4) ?
    C20 H20 . 0.9500 ?
    C21 C22 . 1.368(5) ?
    C21 H21 . 0.9500 ?
    C22 C23 . 1.386(5) ?
    C22 H22 . 0.9500 ?
    C23 C24 . 1.392(4) ?
    C23 H23 . 0.9500 ?
    C24 H24 . 0.9500 ?
    Cl1 C25 . 1.664(10) ?
    Cl2 C25 . 1.761(12) ?
    C25 H25A . 0.9900 ?
    C25 H25B . 0.9900 ?
loop_
    _geom_angle_atom_site_label_1
    _geom_angle_atom_site_label_2
    _geom_angle_atom_site_label_3
    _geom_angle_site_symmetry_1
    _geom_angle_site_symmetry_3
    _geom_angle
    _geom_angle_publ_flag
    C12 N1 C11 . . 107.82(19) ?
    C12 N1 C13 . . 121.3(2) ?
    C11 N1 C13 . . 130.84(18) ?
    C11 N2 N3 . . 104.64(19) ?
    C12 N3 N2 . . 112.72(18) ?
    C12 N3 C14 . . 126.35(19) ?
    N2 N3 C14 . . 120.92(19) ?
    C14 N4 C15 . . 113.7(2) ?
    C14 N4 C18 . . 113.51(18) ?
    C15 N4 C18 . . 110.06(19) ?
    C19 N5 C16 . . 116.5(2) ?
    C19 N5 C17 . . 116.6(2) ?
    C16 N5 C17 . . 111.7(2) ?
    C11 C1 C2 . . 108.64(18) ?
    C11 C1 C9 . . 108.97(17) ?
    C2 C1 C9 . . 108.83(19) ?
    C11 C1 C8 . . 112.89(18) ?
    C2 C1 C8 . . 107.53(19) ?
    C9 C1 C8 . . 109.89(19) ?
    C3 C2 C1 . . 110.5(2) ?
    C3 C2 H2A . . 109.5 ?
    C1 C2 H2A . . 109.5 ?
    C3 C2 H2B . . 109.5 ?
    C1 C2 H2B . . 109.5 ?
    H2A C2 H2B . . 108.1 ?
    C10 C3 C4 . . 109.9(2) ?
    C10 C3 C2 . . 109.5(2) ?
    C4 C3 C2 . . 109.13(18) ?
    C10 C3 H3 . . 109.4 ?
    C4 C3 H3 . . 109.4 ?
    C2 C3 H3 . . 109.4 ?
    C3 C4 C5 . . 109.2(2) ?
    C3 C4 H4A . . 109.8 ?
    C5 C4 H4A . . 109.8 ?
    C3 C4 H4B . . 109.8 ?
    C5 C4 H4B . . 109.8 ?
    H4A C4 H4B . . 108.3 ?
    C6 C5 C9 . . 109.7(2) ?
    C6 C5 C4 . . 109.9(2) ?
    C9 C5 C4 . . 109.4(2) ?
    C6 C5 H5 . . 109.3 ?
    C9 C5 H5 . . 109.3 ?
    C4 C5 H5 . . 109.3 ?
    C5 C6 C7 . . 109.7(2) ?
    C5 C6 H6A . . 109.7 ?
    C7 C6 H6A . . 109.7 ?
    C5 C6 H6B . . 109.7 ?
    C7 C6 H6B . . 109.7 ?
    H6A C6 H6B . . 108.2 ?
    C10 C7 C6 . . 109.4(2) ?
    C10 C7 C8 . . 109.4(2) ?
    C6 C7 C8 . . 109.7(2) ?
    C10 C7 H7 . . 109.5 ?
    C6 C7 H7 . . 109.5 ?
    C8 C7 H7 . . 109.5 ?
    C7 C8 C1 . . 109.6(2) ?
    C7 C8 H8A . . 109.8 ?
    C1 C8 H8A . . 109.8 ?
    C7 C8 H8B . . 109.8 ?
    C1 C8 H8B . . 109.8 ?
    H8A C8 H8B . . 108.2 ?
    C5 C9 C1 . . 109.71(18) ?
    C5 C9 H9A . . 109.7 ?
    C1 C9 H9A . . 109.7 ?
    C5 C9 H9B . . 109.7 ?
    C1 C9 H9B . . 109.7 ?
    H9A C9 H9B . . 108.2 ?
    C3 C10 C7 . . 109.3(2) ?
    C3 C10 H10A . . 109.8 ?
    C7 C10 H10A . . 109.8 ?
    C3 C10 H10B . . 109.8 ?
    C7 C10 H10B . . 109.8 ?
    H10A C10 H10B . . 108.3 ?
    N2 C11 N1 . . 110.43(18) ?
    N2 C11 C1 . . 123.3(2) ?
    N1 C11 C1 . . 126.1(2) ?
    N3 C12 N1 . . 104.39(19) ?
    N3 C12 S1 . . 129.11(17) ?
    N1 C12 S1 . . 126.51(19) ?
    N1 C13 H13A . . 109.5 ?
    N1 C13 H13B . . 109.5 ?
    H13A C13 H13B . . 109.5 ?
    N1 C13 H13C . . 109.5 ?
    H13A C13 H13C . . 109.5 ?
    H13B C13 H13C . . 109.5 ?
    N4 C14 N3 . . 115.42(19) ?
    N4 C14 H14A . . 108.4 ?
    N3 C14 H14A . . 108.4 ?
    N4 C14 H14B . . 108.4 ?
    N3 C14 H14B . . 108.4 ?
    H14A C14 H14B . . 107.5 ?
    N4 C15 C16 . . 110.7(2) ?
    N4 C15 H15A . . 109.5 ?
    C16 C15 H15A . . 109.5 ?
    N4 C15 H15B . . 109.5 ?
    C16 C15 H15B . . 109.5 ?
    H15A C15 H15B . . 108.1 ?
    N5 C16 C15 . . 111.7(2) ?
    N5 C16 H16A . . 109.3 ?
    C15 C16 H16A . . 109.3 ?
    N5 C16 H16B . . 109.3 ?
    C15 C16 H16B . . 109.3 ?
    H16A C16 H16B . . 107.9 ?
    N5 C17 C18 . . 110.5(2) ?
    N5 C17 H17A . . 109.6 ?
    C18 C17 H17A . . 109.6 ?
    N5 C17 H17B . . 109.6 ?
    C18 C17 H17B . . 109.6 ?
    H17A C17 H17B . . 108.1 ?
    N4 C18 C17 . . 110.37(19) ?
    N4 C18 H18A . . 109.6 ?
    C17 C18 H18A . . 109.6 ?
    N4 C18 H18B . . 109.6 ?
    C17 C18 H18B . . 109.6 ?
    H18A C18 H18B . . 108.1 ?
    C20 C19 C24 . . 117.6(2) ?
    C20 C19 N5 . . 122.2(3) ?
    C24 C19 N5 . . 120.1(2) ?
    C21 C20 C19 . . 120.3(3) ?
    C21 C20 H20 . . 119.8 ?
    C19 C20 H20 . . 119.8 ?
    C22 C21 C20 . . 121.7(3) ?
    C22 C21 H21 . . 119.2 ?
    C20 C21 H21 . . 119.2 ?
    C21 C22 C23 . . 118.7(3) ?
    C21 C22 H22 . . 120.7 ?
    C23 C22 H22 . . 120.7 ?
    C22 C23 C24 . . 121.1(3) ?
    C22 C23 H23 . . 119.5 ?
    C24 C23 H23 . . 119.5 ?
    C23 C24 C19 . . 120.6(3) ?
    C23 C24 H24 . . 119.7 ?
    C19 C24 H24 . . 119.7 ?
    Cl1 C25 Cl2 . . 112.3(8) ?
    Cl1 C25 H25A . . 109.1 ?
    Cl2 C25 H25A . . 109.1 ?
    Cl1 C25 H25B . . 109.1 ?
    Cl2 C25 H25B . . 109.1 ?
    H25A C25 H25B . . 107.9 ?
loop_
    _geom_torsion_atom_site_label_1
    _geom_torsion_atom_site_label_2
    _geom_torsion_atom_site_label_3
    _geom_torsion_atom_site_label_4
    _geom_torsion_site_symmetry_1
    _geom_torsion_site_symmetry_2
    _geom_torsion_site_symmetry_3
    _geom_torsion_site_symmetry_4
    _geom_torsion
    _geom_torsion_publ_flag
    C11 N2 N3 C12 . . . . 0.2(2) ?
    C11 N2 N3 C14 . . . . -179.6(2) ?
    C11 C1 C2 C3 . . . . -177.29(19) ?
    C9 C1 C2 C3 . . . . -58.8(2) ?
    C8 C1 C2 C3 . . . . 60.2(2) ?
    C1 C2 C3 C10 . . . . -60.5(3) ?
    C1 C2 C3 C4 . . . . 59.9(3) ?
    C10 C3 C4 C5 . . . . 59.7(2) ?
    C2 C3 C4 C5 . . . . -60.5(3) ?
    C3 C4 C5 C6 . . . . -59.3(2) ?
    C3 C4 C5 C9 . . . . 61.3(2) ?
    C9 C5 C6 C7 . . . . -60.9(3) ?
    C4 C5 C6 C7 . . . . 59.5(3) ?
    C5 C6 C7 C10 . . . . -59.8(3) ?
    C5 C6 C7 C8 . . . . 60.2(3) ?
    C10 C7 C8 C1 . . . . 61.3(3) ?
    C6 C7 C8 C1 . . . . -58.6(3) ?
    C11 C1 C8 C7 . . . . 179.8(2) ?
    C2 C1 C8 C7 . . . . -60.4(3) ?
    C9 C1 C8 C7 . . . . 57.9(3) ?
    C6 C5 C9 C1 . . . . 60.0(3) ?
    C4 C5 C9 C1 . . . . -60.6(3) ?
    C11 C1 C9 C5 . . . . 177.2(2) ?
    C2 C1 C9 C5 . . . . 58.9(2) ?
    C8 C1 C9 C5 . . . . -58.6(3) ?
    C4 C3 C10 C7 . . . . -60.4(3) ?
    C2 C3 C10 C7 . . . . 59.5(3) ?
    C6 C7 C10 C3 . . . . 59.9(3) ?
    C8 C7 C10 C3 . . . . -60.2(3) ?
    N3 N2 C11 N1 . . . . -0.1(2) ?
    N3 N2 C11 C1 . . . . 175.2(2) ?
    C12 N1 C11 N2 . . . . 0.1(3) ?
    C12 N1 C11 C1 . . . . -175.1(2) ?
    C13 N1 C11 C1 . . . . 4.4(4) ?
    C2 C1 C11 N2 . . . . 8.7(3) ?
    C9 C1 C11 N2 . . . . -109.8(2) ?
    C8 C1 C11 N2 . . . . 127.9(2) ?
    C2 C1 C11 N1 . . . . -176.7(2) ?
    C9 C1 C11 N1 . . . . 64.9(3) ?
    C8 C1 C11 N1 . . . . -57.5(3) ?
    N2 N3 C12 N1 . . . . -0.1(2) ?
    N2 N3 C12 S1 . . . . -179.48(17) ?
    C14 N3 C12 S1 . . . . 0.3(3) ?
    C11 N1 C12 N3 . . . . 0.0(2) ?
    C13 N1 C12 N3 . . . . -179.56(19) ?
    C11 N1 C12 S1 . . . . 179.40(17) ?
    C13 N1 C12 S1 . . . . -0.2(3) ?
    C15 N4 C14 N3 . . . . -54.9(3) ?
    C18 N4 C14 N3 . . . . 71.9(3) ?
    C12 N3 C14 N4 . . . . 100.3(3) ?
    N2 N3 C14 N4 . . . . -79.9(3) ?
    C14 N4 C15 C16 . . . . -172.6(2) ?
    C18 N4 C15 C16 . . . . 58.8(3) ?
    C19 N5 C16 C15 . . . . -169.1(3) ?
    C17 N5 C16 C15 . . . . 53.3(3) ?
    N4 C15 C16 N5 . . . . -55.6(3) ?
    C19 N5 C17 C18 . . . . 168.7(2) ?
    C16 N5 C17 C18 . . . . -53.8(3) ?
    C14 N4 C18 C17 . . . . 171.5(2) ?
    C15 N4 C18 C17 . . . . -59.8(3) ?
    N5 C17 C18 N4 . . . . 57.1(3) ?
    C16 N5 C19 C20 . . . . -152.3(3) ?
    C17 N5 C19 C20 . . . . -16.8(3) ?
    C16 N5 C19 C24 . . . . 31.2(4) ?
    C17 N5 C19 C24 . . . . 166.7(2) ?
    C24 C19 C20 C21 . . . . -0.9(4) ?
    N5 C19 C20 C21 . . . . -177.4(2) ?
    C19 C20 C21 C22 . . . . 0.4(5) ?
    C20 C21 C22 C23 . . . . 0.4(5) ?
    C21 C22 C23 C24 . . . . -0.6(5) ?
    C22 C23 C24 C19 . . . . 0.1(5) ?
    C20 C19 C24 C23 . . . . 0.6(4) ?
    N5 C19 C24 C23 . . . . 177.2(3) ?
loop_
    _geom_hbond_atom_site_label_D
    _geom_hbond_atom_site_label_H
    _geom_hbond_atom_site_label_A
    _geom_hbond_site_symmetry_A
    _geom_hbond_distance_DH
    _geom_hbond_distance_HA
    _geom_hbond_distance_DA
    _geom_hbond_angle_DHA
    C14 H14A S1 1_554 0.99 2.85 3.803(3) 162
    C16 H16A Cl1 . 0.99 2.73 3.589(4) 146
