# Supplementary material for: 3-(Adamantan-1-yl)-4-methyl-1-[(4-phenyl­piperazin-1-yl)meth­yl]-1H-1,2,4-triazole-5(4H)-thione dichloro­methane hemisolvate
Source: Acta Crystallogr Sect E Struct Rep Online. 2012 May 19;68(Pt 6):o1772–3. doi: 10.1107/S1600536812021393 (PMC3379353; doi:10.1107/S1600536812021393)
Supplement: Supplementary file 2 [file e-68-o1772-Isup2.hkl]

# 
# h,k,l, Fc-squared, Fo-squared, sigma(Fo-squared) and status flag 
# 
data_I
_shelx_title '  Fdd2  1775 Friedel pairs, hole 0.62 A from Cl2' 
_shelx_refln_list_code          4 
_shelx_F_calc_maximum      581.20 
_exptl_crystal_F_000      3984.00 
_reflns_d_resolution_high  0.7926 
 
loop_ 
 _symmetry_equiv_pos_as_xyz 
 'x, y, z' 
 '-x, -y, z' 
 'x+1/4, -y+1/4, z+1/4' 
 '-x+1/4, y+1/4, z+1/4' 
 'x, y+1/2, z+1/2' 
 '-x, -y+1/2, z+1/2' 
 'x+1/4, -y+3/4, z+3/4' 
 '-x+1/4, y+3/4, z+3/4' 
 'x+1/2, y, z+1/2' 
 '-x+1/2, -y, z+1/2' 
 'x+3/4, -y+1/4, z+3/4' 
 '-x+3/4, y+1/4, z+3/4' 
 'x+1/2, y+1/2, z' 
 '-x+1/2, -y+1/2, z' 
 'x+3/4, -y+3/4, z+1/4' 
 '-x+3/4, y+3/4, z+1/4' 
 
_cell_length_a    66.8490 
_cell_length_b    22.1076 
_cell_length_c     6.5109 
_cell_angle_alpha  90.000 
_cell_angle_beta   90.000 
_cell_angle_gamma  90.000 
 
_shelx_F_squared_multiplier     1.000 
 
loop_ 
 _refln_index_h 
 _refln_index_k 
 _refln_index_l 
 _refln_F_squared_calc 
 _refln_F_squared_meas 
 _refln_F_squared_sigma 
 _refln_observed_status 
  37   1  -7      321.88      398.88     60.60 o 
  39   1  -7     1440.93     1155.32     87.32 o 
  41   1  -7      228.83      239.59     28.10 o 
  35   3  -7     2359.06     2343.88    140.10 o 
  37   3  -7     2122.55     2141.70    127.26 o 
  39   3  -7      397.23      262.19     35.88 o 
  41   3  -7      548.85      622.40     60.43 o 
  31   5  -7      662.98      631.61     79.05 o 
  33   5  -7      311.01      336.18     59.12 o 
  35   5  -7     3230.88     3412.62    160.82 o 
  37   5  -7      919.82      932.18     80.22 o 
  39   5  -7      898.73      866.03     71.96 o 
  41   5  -7      983.58      694.21     59.29 o 
  23   7  -7      865.37     1003.55     95.60 o 
  25   7  -7       83.86       90.03     38.70 o 
  27   7  -7     1534.46     1430.03    108.68 o 
  29   7  -7     2002.46     2158.34    128.35 o 
  31   7  -7      378.81      445.14     59.99 o 
  33   7  -7      194.83      185.45     41.93 o 
  35   7  -7      278.53      162.64     36.83 o 
  37   7  -7     1552.92     1257.75     80.47 o 
  13   9  -7      670.95      601.32     64.10 o 
  15   9  -7      744.24      578.76     64.13 o 
  17   9  -7     1922.43     1647.42    103.46 o 
  19   9  -7       73.14      143.82     40.01 o 
  21   9  -7     2389.08     2325.12    123.21 o 
  23   9  -7      703.89      655.04     65.90 o 
  25   9  -7       86.51      101.60     33.12 o 
  27   9  -7     2290.78     2032.39    107.54 o 
  29   9  -7      193.27      222.93     39.08 o 
  31   9  -7       80.70       84.51     27.53 o 
  46   0  -6     2659.16     2730.55    164.40 o 
  50   0  -6      352.36      192.65     43.32 o 
  44   2  -6       73.02       74.99     51.78 o 
  46   2  -6      783.00      620.71     58.17 o 
  48   2  -6     1830.11     1452.76     78.56 o 
  50   2  -6     1640.80     1335.59     67.25 o 
  52   2  -6     2389.02     2797.26    136.38 o 
  54   2  -6      767.04      637.69     57.62 o 
  42   4  -6     3602.42     3405.73    207.03 o 
  44   4  -6     3178.68     2965.08    184.19 o 
  46   4  -6     4572.79     4250.43    237.58 o 
  48   4  -6      391.20      388.28     68.13 o 
  50   4  -6      284.27      209.39     50.05 o 
  52   4  -6     1344.66     1303.54     94.43 o 
  54   4  -6       35.97      119.31     32.72 o 
  38   6  -6      663.68      782.32    109.17 o 
  40   6  -6      520.41      929.12    114.78 o 
  42   6  -6     1679.24     1634.27    138.81 o 
  44   6  -6      838.97     1037.29    108.12 o 
  46   6  -6     1116.64      779.37     92.13 o 
  48   6  -6     2320.19     1799.66    124.95 o 
  50   6  -6     1483.90     1265.14     98.02 o 
  52   6  -6      420.62      257.44     44.41 o 
  32   8  -6     2124.62     2506.38    180.75 o 
  34   8  -6      567.04      498.05     88.37 o 
  36   8  -6     1613.04     1428.87    134.99 o 
  38   8  -6      830.67     1222.37    123.56 o 
  40   8  -6     3080.85     3144.79    184.81 o 
  42   8  -6      876.02      666.62     86.88 o 
  44   8  -6     2999.50     2647.52    156.55 o 
  46   8  -6      433.06      489.76     66.93 o 
  48   8  -6      446.32      454.58     62.68 o 
  50   8  -6      789.95      911.70     75.89 o 
  52   8  -6      344.40      310.47     40.49 o 
  20  10  -6     1741.86     1803.24    148.40 o 
  22  10  -6     4020.12     3955.04    219.95 o 
  24  10  -6     1961.24     2066.96    161.36 o 
  26  10  -6    10828.49    11313.23    379.69 o 
  28  10  -6     2540.61     2576.79    175.61 o 
  30  10  -6    12021.38    12353.69    391.60 o 
  32  10  -6     1546.88     1327.74    125.06 o 
  34  10  -6     3325.71     3398.77    190.57 o 
  36  10  -6      452.10      536.87     78.82 o 
  38  10  -6      101.63      127.67     49.83 o 
  40  10  -6       79.40       36.66     37.54 o 
  42  10  -6      704.08      696.89     77.61 o 
  44  10  -6      189.90      268.99     52.37 o 
  46  10  -6     2654.18     2439.00    123.38 o 
  48  10  -6      160.14      193.91     35.76 o 
  18  12  -6       90.02       88.56     45.98 o 
  20  12  -6     4344.83     4450.08    203.45 o 
  22  12  -6       57.73       20.53     36.94 o 
  24  12  -6     1456.64     1308.52    110.51 o 
  26  12  -6     3359.83     3299.35    175.17 o 
  28  12  -6     3256.60     3136.53    168.68 o 
  30  12  -6        8.98       76.23     40.84 o 
  32  12  -6      396.53      408.88     64.74 o 
  34  12  -6     1976.71     1981.97    125.32 o 
  36  12  -6      707.42      508.27     64.70 o 
  38  12  -6      109.15      100.89     36.50 o 
  40  12  -6     3142.42     2672.44    126.79 o 
  42  12  -6      105.11       75.92     29.40 o 
  30  14  -6     7313.11     5597.69    168.04 o 
   1   1  -5    15758.10    17111.40    255.80 o 
   3   1  -5     5356.54     5640.78    182.49 o 
   5   1  -5    22168.71    23879.33    311.43 o 
   7   1  -5     4677.88     4893.71    131.07 o 
   9   1  -5     8209.20     8872.65    209.30 o 
  11   1  -5     6841.94     6980.57    157.63 o 
  13   1  -5     2912.79     3707.37    113.40 o 
  15   1  -5      316.24      363.36     39.78 o 
  17   1  -5      417.63      350.72     52.03 o 
  19   1  -5     2964.26     3192.79    106.25 o 
  21   1  -5     1297.64     1389.54     94.11 o 
  23   1  -5     2616.76     2393.04    136.66 o 
  25   1  -5    13983.23    12097.38    249.35 o 
  49   1  -5     2662.12     3063.01    140.23 o 
  51   1  -5      243.19      235.28     45.60 o 
  53   1  -5      184.62      296.64     47.26 o 
  55   1  -5     3505.19     3514.00    231.46 o 
  57   1  -5      353.23      278.57     54.36 o 
  59   1  -5      830.46      789.75     72.57 o 
   1   3  -5    15064.13    15364.51    266.19 o 
   3   3  -5     8777.93     9230.99    293.58 o 
   5   3  -5     8482.57     8461.09    172.73 o 
   7   3  -5    17577.95    18781.94    378.19 o 
   9   3  -5    15982.04    16799.06    252.30 o 
  11   3  -5     2849.15     3063.19    120.58 o 
  13   3  -5    22859.07    24307.31    459.52 o 
  15   3  -5     1214.37     1313.33     70.50 o 
  17   3  -5     5034.90     4962.69    150.60 o 
  19   3  -5     1374.24     1312.28     69.28 o 
  21   3  -5     6641.41     7206.08    227.08 o 
  23   3  -5      716.27      839.77     78.87 o 
  47   3  -5     3758.01     4059.90    245.06 o 
  49   3  -5     4452.06     4968.64    172.53 o 
  51   3  -5     1012.59      843.28    110.80 o 
  53   3  -5      444.35      395.34     73.76 o 
  55   3  -5     2155.57     2150.69    151.21 o 
  57   3  -5      762.25      834.81     89.92 o 
  59   3  -5     3953.57     3491.51    163.66 o 
  61   3  -5       29.03       60.82     29.52 o 
  65   3  -5     1128.76      717.32     60.21 o 
   1   5  -5    16419.33    18174.45    392.09 o 
   3   5  -5     3169.42     3474.95    164.54 o 
   5   5  -5     8101.29     8400.59    345.62 o 
   7   5  -5     5883.92     6331.28    223.58 o 
   9   5  -5     8645.51     9707.52    429.11 o 
  11   5  -5      603.73      505.24     72.54 o 
  13   5  -5     6655.23     7150.38    237.97 o 
  15   5  -5     5441.94     5621.49    208.54 o 
  17   5  -5    13544.65    13675.81    336.97 o 
  19   5  -5     4737.40     5193.46    248.75 o 
  43   5  -5      403.83      378.76     89.92 o 
  45   5  -5     1366.42     1576.36    160.38 o 
  47   5  -5     2374.32     2272.14    185.44 o 
  49   5  -5     2035.06     2057.50    172.92 o 
  51   5  -5       18.74       58.11     54.64 o 
  53   5  -5        8.00      103.38     54.79 o 
  55   5  -5     3072.75     2841.55    173.59 o 
  57   5  -5     2258.94     2158.57    141.92 o 
  59   5  -5      149.22      144.35     42.38 o 
  61   5  -5      762.74      574.97     60.44 o 
   1   7  -5     5114.77     5034.73    198.08 o 
   3   7  -5     7191.79     7121.09    237.61 o 
   5   7  -5    17470.19    18896.78    405.27 o 
   7   7  -5    14092.50    15105.61    356.51 o 
   9   7  -5     2883.67     2841.65    150.57 o 
  11   7  -5     7735.58     7739.89    248.98 o 
  13   7  -5     3401.53     3273.35    308.09 o 
  39   7  -5     1525.21     1731.12    171.55 o 
  41   7  -5     3869.79     3933.51    253.50 o 
  43   7  -5     1440.56     1418.93    153.18 o 
  45   7  -5     1367.60     1064.04    133.60 o 
  47   7  -5      233.04      270.49     78.50 o 
  49   7  -5      860.39      789.92    109.17 o 
  51   7  -5     4344.01     4361.14    232.37 o 
  53   7  -5      374.09      454.35     82.94 o 
  55   7  -5      617.82      430.52     73.22 o 
  57   7  -5     1449.64     1586.37    118.13 o 
  59   7  -5      386.73      304.61     54.68 o 
  61   7  -5       15.12       29.58     24.34 o 
  33   9  -5      576.53      889.48    125.28 o 
  35   9  -5      268.15      366.86     91.11 o 
  37   9  -5     8859.91     9771.28    399.47 o 
  39   9  -5      362.87      494.11    106.34 o 
  41   9  -5     2809.29     2626.17    201.74 o 
  43   9  -5     4600.45     4481.79    256.69 o 
  45   9  -5      216.27      260.59     78.69 o 
  47   9  -5     3663.02     3723.37    219.31 o 
  49   9  -5      327.42      298.66     76.27 o 
  51   9  -5     3476.79     3166.96    187.69 o 
  53   9  -5     6279.63     6300.46    253.29 o 
  55   9  -5     1026.85      992.73     95.67 o 
  57   9  -5       47.23        5.46     30.20 o 
  59   9  -5     3627.67     3660.37    148.08 o 
  23  11  -5     3465.61     4160.99    247.78 o 
  25  11  -5      682.65      717.10    113.58 o 
  27  11  -5     1789.04     1631.26    161.65 o 
  29  11  -5     1322.94     1255.90    141.14 o 
  31  11  -5      305.40      283.16     83.50 o 
  33  11  -5     2676.52     2517.70    191.33 o 
  35  11  -5     4557.67     4628.23    260.86 o 
  37  11  -5     6332.90     6716.81    314.11 o 
  39  11  -5     2668.61     2715.12    194.10 o 
  41  11  -5      804.77     1002.53    123.16 o 
  43  11  -5     4635.37     4210.88    231.47 o 
  45  11  -5      245.12      184.09     63.62 o 
  47  11  -5     2103.91     2200.60    156.08 o 
  49  11  -5     1800.92     1954.40    140.57 o 
  51  11  -5     1817.44     1675.09    124.45 o 
  53  11  -5     1105.72     1277.53    102.99 o 
  55  11  -5      811.03      833.42     76.25 o 
  57  11  -5      914.29      966.88     72.34 o 
  17  13  -5     3467.81     3319.91    199.94 o 
  19  13  -5    13217.46    13001.99    418.65 o 
  21  13  -5     6236.54     5999.77    278.85 o 
  23  13  -5     2075.18     2463.01    177.40 o 
  25  13  -5     3408.02     3578.17    217.13 o 
  27  13  -5     5519.22     5512.71    268.74 o 
  29  13  -5      358.59      512.06     90.98 o 
  31  13  -5      495.50      464.51     88.46 o 
  33  13  -5      102.21       86.94     55.17 o 
  35  13  -5     1771.99     1855.68    153.61 o 
  37  13  -5      311.27      297.36     72.85 o 
  39  13  -5      866.92      742.49     96.49 o 
  41  13  -5      736.50      653.07     86.41 o 
  43  13  -5      123.95      169.57     50.76 o 
  45  13  -5      691.28      622.29     80.94 o 
  47  13  -5       50.48        0.71     35.18 o 
  49  13  -5     1849.57     1795.72    115.40 o 
  51  13  -5     1544.00     1487.39     97.28 o 
  53  13  -5      370.27      370.49     45.21 o 
  25  15  -5      756.73      822.09     91.41 o 
  27  15  -5     5655.14     5154.27    226.03 o 
  29  15  -5     1201.99     1241.71    109.15 o 
  31  15  -5      974.39      992.45    100.14 o 
  33  15  -5     5200.12     5146.89    220.98 o 
  35  15  -5    11583.19    10939.87    327.91 o 
  37  15  -5     1149.37     1285.73    105.92 o 
  39  15  -5     3214.74     2652.19    126.72 o 
  41  15  -5       27.28        9.81     13.23 o 
  43  15  -5      318.51      179.92     23.16 o 
  45  15  -5      277.04      214.34     40.03 o 
  47  15  -5      508.53      507.19     50.61 o 
   0   0  -4    17842.04    16160.01    442.23 o 
   4   0  -4     8079.36     6839.83    193.56 o 
   8   0  -4     1978.44     1669.20     96.46 o 
  12   0  -4     6421.38     7261.01    203.95 o 
  16   0  -4     1674.54     2762.43    126.51 o 
  20   0  -4    21846.01    23114.22    572.22 o 
  24   0  -4    11719.21    11245.62    377.00 o 
  28   0  -4     4357.29     5032.94    249.85 o 
  32   0  -4    13607.99    14256.04    438.10 o 
  36   0  -4     1894.17     2018.77    157.72 o 
  40   0  -4    16187.76    15935.85    475.12 o 
  52   0  -4    13547.99    13895.34    449.17 o 
  56   0  -4    11977.10    11144.34    369.17 o 
  68   0  -4     2858.73     2449.31    141.70 o 
   2   2  -4      586.58      407.34     35.55 o 
   4   2  -4     1894.27     2101.48     74.29 o 
   6   2  -4    12962.31    13715.72    201.29 o 
   8   2  -4     7161.40     8313.76    153.05 o 
  10   2  -4     5581.89     4989.60    117.17 o 
  12   2  -4      469.35      502.91     40.65 o 
  14   2  -4     9337.43     8971.72    162.42 o 
  16   2  -4    13681.70    15792.93    257.31 o 
  18   2  -4    47559.88    49275.32    638.63 o 
  20   2  -4     2988.16     3780.23    148.93 o 
  22   2  -4     3533.53     3787.21    149.87 o 
  24   2  -4     1254.50     1238.68     86.83 o 
  26   2  -4     6859.26     7522.58    214.52 o 
  28   2  -4      702.86      987.84     80.30 o 
  30   2  -4     7267.76     7654.81    218.85 o 
  32   2  -4     3434.51     3621.02    148.36 o 
  34   2  -4     4645.97     4752.94    271.56 o 
  36   2  -4     4919.42     4969.92    178.17 o 
  38   2  -4     2938.59     3633.73    150.50 o 
  48   2  -4     5026.29     5575.52    294.38 o 
  50   2  -4     1902.16     2213.86    183.72 o 
  52   2  -4     2298.90     2201.38    180.42 o 
  54   2  -4     1753.09     1396.61    141.26 o 
  56   2  -4      376.09      430.11     82.41 o 
  58   2  -4      727.75      634.70     90.47 o 
  60   2  -4      234.91      171.36     53.83 o 
  62   2  -4     1891.01     1713.91    122.99 o 
  64   2  -4      553.97      368.20     58.79 o 
  66   2  -4     5177.50     5012.19    202.28 o 
  68   2  -4     1196.24      957.36     78.40 o 
  70   2  -4      469.85      451.46     62.52 o 
  72   2  -4     1807.08     1648.94     94.67 o 
   0   4  -4    22357.60    21506.19    373.47 o 
   2   4  -4    46012.20    49166.68    450.98 o 
   4   4  -4    12608.08    12761.20    192.15 o 
   6   4  -4    12188.65    12109.12    186.93 o 
   8   4  -4     7711.80     8159.19    150.72 o 
  10   4  -4    27484.91    29799.17    324.22 o 
  12   4  -4     1630.35     1159.56     56.83 o 
  14   4  -4     1864.70     1977.75     73.26 o 
  16   4  -4     2708.96     2201.87     78.51 o 
  18   4  -4    15285.64    17269.88    336.03 o 
  20   4  -4     8436.71     8758.33    183.53 o 
  22   4  -4     5502.55     6086.87    151.99 o 
  24   4  -4    19186.67    20521.08    373.30 o 
  26   4  -4     1153.96     1265.08     87.28 o 
  28   4  -4    10940.55    11495.93    520.33 o 
  30   4  -4     2490.48     2921.65    131.49 o 
  32   4  -4    15072.22    16211.65    329.74 o 
  34   4  -4     5472.02     4580.68    167.06 o 
  36   4  -4    10745.05    11319.97    284.97 o 
  38   4  -4     1715.44     1583.79    145.32 o 
  46   4  -4    13050.05    13405.20    481.85 o 
  48   4  -4    10121.46    10222.85    413.85 o 
  50   4  -4      515.71      510.16    100.32 o 
  52   4  -4     5769.20     5132.49    280.99 o 
  54   4  -4     1478.11     1291.23    136.92 o 
  56   4  -4     2392.79     2335.23    178.65 o 
  58   4  -4      821.41      710.09    102.47 o 
  60   4  -4     1408.67     1432.03    127.07 o 
  62   4  -4      803.09      711.77     86.83 o 
  64   4  -4     1107.63      991.25     90.84 o 
  66   4  -4      304.72      352.65     49.19 o 
  70   4  -4       71.78      134.41     41.62 o 
  72   4  -4      668.77      638.79     59.43 o 
   2   6  -4     1183.89     1192.82     65.30 o 
   4   6  -4     2421.78     2609.08    118.43 o 
   6   6  -4     4253.64     4729.60    131.17 o 
   8   6  -4    17988.71    19567.11    401.71 o 
  10   6  -4    26610.96    27444.19    374.68 o 
  12   6  -4      690.27      711.99     54.47 o 
  14   6  -4      593.87      672.01     52.64 o 
  16   6  -4    14870.23    16128.97    263.41 o 
  18   6  -4     4313.69     4330.67    180.24 o 
  20   6  -4     1326.47     1473.15     89.04 o 
  22   6  -4     1504.35     1852.69    161.76 o 
  24   6  -4     2533.63     2717.64    122.00 o 
  26   6  -4     3445.69     4096.04    152.06 o 
  28   6  -4     2160.37     2412.36    117.21 o 
  30   6  -4     5073.53     5679.42    180.81 o 
  32   6  -4     2579.51     2420.25    191.40 o 
  34   6  -4      936.06      924.64    112.84 o 
  42   6  -4      222.18      195.45     76.30 o 
  44   6  -4     5119.38     4373.26    272.20 o 
  46   6  -4     9690.91     9341.11    402.26 o 
  48   6  -4     7690.10     8470.19    377.23 o 
  50   6  -4      138.74      162.91     75.81 o 
  52   6  -4     2408.04     2294.82    189.70 o 
  54   6  -4      978.79      828.49    117.67 o 
  56   6  -4      264.59      227.20     71.97 o 
  58   6  -4     3355.60     3029.06    195.48 o 
  60   6  -4     3223.14     2966.74    183.13 o 
  62   6  -4      108.42      110.28     46.45 o 
  64   6  -4      851.13      812.45     83.74 o 
  66   6  -4      270.47      195.81     42.55 o 
  70   6  -4      706.41      712.50     68.85 o 
   0   8  -4     3290.10     3440.76    213.21 o 
   2   8  -4     9371.72     9405.84    251.21 o 
   4   8  -4      974.08      889.08     96.44 o 
   6   8  -4    11913.80    11606.41    282.94 o 
   8   8  -4     8047.86     8394.66    237.05 o 
  10   8  -4    12114.65    12665.70    298.63 o 
  12   8  -4      888.14      841.86     77.45 o 
  14   8  -4      131.00      178.42     43.28 o 
  16   8  -4     5561.07     6372.86    238.79 o 
  18   8  -4     1730.40     1782.17    111.79 o 
  20   8  -4     1667.25     1802.45    111.35 o 
  22   8  -4    11962.65    13655.14    437.60 o 
  24   8  -4     4179.42     4846.29    252.45 o 
  26   8  -4    11217.06    12263.23    411.23 o 
  28   8  -4     1050.03     1516.74    137.35 o 
  30   8  -4     6097.21     6348.38    283.55 o 
  32   8  -4      522.03      578.41     87.79 o 
  38   8  -4     9802.30    10166.59    423.97 o 
  40   8  -4      945.59      947.89    136.35 o 
  42   8  -4     2842.98     3166.80    233.94 o 
  44   8  -4     2471.52     2090.99    190.29 o 
  46   8  -4      794.18      843.13    130.02 o 
  48   8  -4     2540.43     2215.79    193.42 o 
  50   8  -4    11391.80    10335.13    411.45 o 
  52   8  -4      700.84      898.13    126.47 o 
  54   8  -4     8200.75     7429.54    326.53 o 
  56   8  -4      943.53     1141.69    126.09 o 
  58   8  -4      711.36      625.92     93.70 o 
  60   8  -4      599.28      693.08     92.80 o 
  62   8  -4     2599.29     2650.08    157.32 o 
  64   8  -4       23.96       49.93     35.23 o 
  66   8  -4      464.37      429.92     53.35 o 
  68   8  -4      389.08      421.86     53.34 o 
   2  10  -4     1422.30     1337.02     96.86 o 
   4  10  -4     7732.78     7766.93    251.66 o 
   6  10  -4     8989.92     8912.27    246.69 o 
   8  10  -4     4761.99     4371.91    170.76 o 
  10  10  -4      656.47      949.79     82.40 o 
  12  10  -4    33228.34    33498.10    535.34 o 
  14  10  -4     4375.78     4652.97    228.65 o 
  16  10  -4     5207.16     4846.67    181.99 o 
  18  10  -4     7393.69     6317.28    208.55 o 
  20  10  -4     9052.41     9600.11    259.71 o 
  22  10  -4      477.99      570.04     79.89 o 
  24  10  -4      473.35      471.67     59.60 o 
  26  10  -4     8473.64     8924.14    249.98 o 
  30  10  -4      137.58       77.39     56.30 o 
  32  10  -4     8259.82     8363.39    376.28 o 
  34  10  -4     1154.04     1269.21    157.15 o 
  36  10  -4     9847.83     9668.00    414.15 o 
  38  10  -4     2291.64     2261.19    198.12 o 
  40  10  -4     2718.44     2401.26    205.27 o 
  42  10  -4      304.32      477.00     97.10 o 
  44  10  -4     5478.10     4737.82    281.32 o 
  46  10  -4     1217.60     1123.23    145.29 o 
  48  10  -4     2979.86     2962.53    217.15 o 
  50  10  -4     2026.02     1842.43    169.15 o 
  52  10  -4      439.79      538.13     98.33 o 
  54  10  -4      124.76       87.49     60.04 o 
  56  10  -4      100.97      173.02     60.69 o 
  58  10  -4        9.60       40.85     49.91 o 
  60  10  -4     3412.72     3822.01    188.95 o 
  62  10  -4      544.00      577.15     71.97 o 
  64  10  -4     1120.11     1105.27     85.12 o 
  66  10  -4      533.85      606.18     56.70 o 
   0  12  -4     2187.04     1565.02    171.23 o 
   2  12  -4    13056.73    12388.09    286.44 o 
   4  12  -4     5921.77     5119.61    491.45 o 
   6  12  -4    14791.38    14155.49    308.74 o 
   8  12  -4      156.12      203.74     80.84 o 
  10  12  -4    12828.51    12111.26    416.33 o 
  12  12  -4     9376.30    10245.64    380.58 o 
  14  12  -4     5994.41     5636.65    276.95 o 
  16  12  -4     6560.32     6927.71    467.85 o 
  18  12  -4    17950.77    16416.36    725.79 o 
  20  12  -4     3931.72     4302.49    249.46 o 
  22  12  -4    15737.88    17036.63    528.57 o 
  24  12  -4     2917.69     3216.40    221.87 o 
  26  12  -4     9947.52     9382.84    388.71 o 
  28  12  -4      734.42      672.06    110.75 o 
  30  12  -4    10082.65     9631.23    399.68 o 
  32  12  -4      475.60      615.23    107.22 o 
  34  12  -4      673.13      588.16    107.26 o 
  36  12  -4     2585.22     2275.07    194.46 o 
  38  12  -4      912.44      802.42    126.73 o 
  40  12  -4     3350.00     4100.18    257.41 o 
  42  12  -4     1510.79     1293.82    145.75 o 
  44  12  -4     1261.43     1263.01    142.48 o 
  46  12  -4     2426.09     2490.49    194.57 o 
  48  12  -4     1887.19     2020.29    173.02 o 
  50  12  -4     7527.72     7413.00    316.37 o 
  52  12  -4      325.08      411.96     82.68 o 
  54  12  -4     2567.14     3129.33    187.70 o 
  56  12  -4     1998.30     1714.33    131.51 o 
  58  12  -4      900.50     1140.81    102.38 o 
  60  12  -4      234.42      243.39     51.20 o 
  62  12  -4       65.64       75.09     32.81 o 
  64  12  -4      272.97      296.60     33.79 o 
   2  14  -4     1153.86      743.82     89.85 o 
   4  14  -4    17949.89    13830.67    330.02 o 
   6  14  -4      101.64      350.77     74.74 o 
   8  14  -4    16074.52    12681.06    409.00 o 
  10  14  -4     2870.47     2204.78    162.92 o 
  12  14  -4    17939.69    14309.70    430.25 o 
  14  14  -4      190.55      126.38     54.33 o 
  16  14  -4     1328.79     1221.30    118.40 o 
  20  14  -4     1413.19     1594.84    147.61 o 
  22  14  -4     2579.82     2886.41    200.49 o 
  24  14  -4     1196.85     1148.38    131.53 o 
  26  14  -4     2738.03     2717.24    199.64 o 
  28  14  -4     3596.78     3516.45    227.36 o 
  30  14  -4      116.63      175.62     69.27 o 
  32  14  -4       27.72       57.74     59.89 o 
  34  14  -4     1625.50     1332.48    145.11 o 
  36  14  -4     4855.72     4486.98    256.26 o 
  38  14  -4     5014.51     4612.63    259.19 o 
  40  14  -4      708.77      808.05    113.89 o 
  42  14  -4      558.08      879.82    115.48 o 
  44  14  -4     3570.95     3384.49    208.26 o 
  46  14  -4     4991.84     4713.04    241.21 o 
  48  14  -4      671.54      888.68    106.21 o 
  50  14  -4        2.69        4.87     39.57 o 
  52  14  -4      111.23      178.35     52.49 o 
  54  14  -4      167.54      239.94     55.28 o 
  56  14  -4     1362.22     1596.73    139.09 o 
  58  14  -4     1924.00     1987.68     96.31 o 
  60  14  -4     3837.54     3521.71    115.41 o 
   0  16  -4     1156.28     1224.01    128.06 o 
   2  16  -4     3296.82     2714.18    134.64 o 
   4  16  -4     1452.52     1288.56    129.49 o 
   6  16  -4     6794.33     6318.54    285.05 o 
   8  16  -4     7470.97     6978.41    300.12 o 
  10  16  -4     3552.72     2918.43    190.60 o 
  12  16  -4     9373.78     7557.99    308.53 o 
  14  16  -4     1252.40      897.52    104.09 o 
  16  16  -4     1434.50     1366.08    125.21 o 
  18  16  -4     9013.09     8658.16    318.49 o 
  20  16  -4      510.62      471.12     76.92 o 
  22  16  -4     2350.62     2566.06    164.64 o 
  24  16  -4    12864.24    12439.79    271.85 o 
  26  16  -4      648.66      747.32    101.33 o 
  28  16  -4    13958.07    13823.87    431.22 o 
  30  16  -4      359.10      498.55     88.65 o 
  32  16  -4     5691.16     5468.98    260.10 o 
  34  16  -4     1267.06     1437.29    133.63 o 
  36  16  -4      942.80      954.33    110.46 o 
  38  16  -4     1631.59     1324.85    123.82 o 
  40  16  -4     2711.54     2748.95    172.56 o 
  42  16  -4      885.77      760.34     93.07 o 
  44  16  -4      238.07      381.77     44.70 o 
  46  16  -4      778.39      927.14     61.25 o 
  48  16  -4     3267.54     3576.89    113.57 o 
  50  16  -4      801.83      783.04     50.33 o 
  52  16  -4     1070.19      999.48     68.75 o 
  54  16  -4     1548.91     1792.54     82.50 o 
   2  18  -4      500.44      445.40     76.88 o 
   4  18  -4      266.29      185.19     55.15 o 
   6  18  -4      543.15      610.60     89.23 o 
   8  18  -4      452.84      392.28     70.43 o 
  10  18  -4     3223.09     3121.67    190.22 o 
  12  18  -4     4041.45     3963.39    213.24 o 
  14  18  -4    13588.67    12671.82    666.47 o 
  16  18  -4     1222.50     1589.98    132.75 o 
  18  18  -4     1147.80     1057.44    104.15 o 
  20  18  -4     5975.52     6013.59    247.23 o 
  22  18  -4     2715.45     2609.02    157.59 o 
  24  18  -4    10939.64    10844.45    324.23 o 
  26  18  -4     3348.64     3690.95    173.76 o 
  28  18  -4      493.93      635.58     71.72 o 
  32  18  -4      257.08      435.00     63.51 o 
  34  18  -4     4901.23     4654.80    128.73 o 
  36  18  -4     7915.60     7892.59    169.40 o 
  38  18  -4     4327.60     4139.98    116.20 o 
  40  18  -4     4317.30     4669.44    160.66 o 
  42  18  -4     3232.09     2995.64    120.42 o 
  44  18  -4      456.46      330.33     39.96 o 
   8  20  -4     1799.14     1749.27    124.62 o 
  10  20  -4      294.72      407.78     78.53 o 
  12  20  -4      794.40      863.36     62.61 o 
  14  20  -4     1969.06     1778.68     85.61 o 
  16  20  -4     4930.02     5118.47    214.86 o 
  18  20  -4      754.46      567.35     71.94 o 
  20  20  -4      247.92      212.74     49.66 o 
  22  20  -4     1465.10     1441.95    101.91 o 
  24  20  -4     4730.17     4407.19    172.48 o 
  26  20  -4      488.91      479.24     54.73 o 
  28  20  -4     4865.59     4356.47    153.42 o 
   2  22  -4       61.81       69.32     23.12 o 
   4  22  -4      299.34      412.25     54.69 o 
   6  22  -4     4430.01     4440.80    170.56 o 
   8  22  -4      342.34      287.59     46.00 o 
  10  22  -4     9289.79     8762.60    236.50 o 
  12  22  -4     1289.55     1236.59     78.92 o 
   1   1  -3     5811.45     3782.24     84.05 o 
   3   1  -3    17995.70    15383.90    184.92 o 
   5   1  -3    22280.19    19100.57    212.52 o 
   7   1  -3     5430.53     3532.69     94.67 o 
   9   1  -3    27659.36    25722.94    832.54 o 
  11   1  -3    48362.50    53764.78    632.74 o 
  13   1  -3    77455.70    85022.64    905.67 o 
  15   1  -3    27094.28    25184.20    650.24 o 
  17   1  -3      742.94     1368.25     77.39 o 
  19   1  -3     9069.01     8780.64    202.63 o 
  21   1  -3     4265.18     4517.58    143.62 o 
  23   1  -3     1476.22     1949.24     93.89 o 
  25   1  -3     6534.15     8470.72    203.65 o 
  27   1  -3     8488.78     9463.75    219.19 o 
  29   1  -3     9107.72     9048.53    216.00 o 
  31   1  -3       20.72       63.91     27.68 o 
  33   1  -3     2016.13     2836.14    121.81 o 
  35   1  -3    17826.19    19016.75    344.16 o 
  37   1  -3    11603.95    12087.88    268.34 o 
  39   1  -3     7358.37     8160.19    218.11 o 
  41   1  -3    14876.37    15428.35    298.40 o 
  43   1  -3      561.64      512.07     53.46 o 
  45   1  -3    15141.57    16102.24    479.91 o 
  47   1  -3    45843.57    46853.15    633.75 o 
  49   1  -3     7385.90     7772.83    329.42 o 
  51   1  -3      425.91      569.96     94.59 o 
  53   1  -3    21743.55    19476.86    543.40 o 
  55   1  -3      107.09      138.27     58.43 o 
  67   1  -3      409.43      560.27     92.36 o 
  69   1  -3     4108.12     4198.67    158.62 o 
  71   1  -3     2309.61     2170.37    107.07 o 
  73   1  -3       63.16       36.04     28.79 o 
  75   1  -3      373.49      344.74     37.73 o 
  77   1  -3      531.05      610.11     61.92 o 
   1   3  -3     1609.07     1599.71     54.27 o 
   3   3  -3     9303.27     9082.21    134.88 o 
   5   3  -3     3038.02     2254.82     64.83 o 
   7   3  -3     2938.07     1729.37     65.14 o 
   9   3  -3    59496.38    60058.33    550.50 o 
  11   3  -3     3948.05     4332.37    289.30 o 
  13   3  -3    63977.04    75089.39    946.46 o 
  15   3  -3    45843.46    48892.59    691.55 o 
  17   3  -3     4675.91     4010.67    309.28 o 
  19   3  -3    24812.96    27034.95    398.27 o 
  21   3  -3    12068.34    11323.44    235.88 o 
  23   3  -3     3957.87     5224.33    155.67 o 
  25   3  -3    13098.97    14746.93    399.66 o 
  27   3  -3    18344.40    18905.29    329.13 o 
  29   3  -3    11240.45    11938.44    329.65 o 
  31   3  -3     5455.02     6455.30    182.52 o 
  33   3  -3     2997.83     3418.71    133.15 o 
  35   3  -3     5147.02     5380.97    169.25 o 
  37   3  -3     1252.68     1374.29     87.89 o 
  39   3  -3     6424.87     6963.55    182.71 o 
  41   3  -3     7718.97     8172.62    201.75 o 
  43   3  -3    24557.05    25976.54    585.48 o 
  45   3  -3    13757.93    15388.90    322.44 o 
  47   3  -3    17756.38    18661.37    687.07 o 
  49   3  -3     3743.15     3801.49    237.88 o 
  51   3  -3    10924.50    10490.97    401.99 o 
  53   3  -3     3432.15     3447.01    223.35 o 
  55   3  -3     3959.55     3891.88    234.28 o 
  57   3  -3     4108.59     3936.90    230.99 o 
  59   3  -3     5887.72     5678.06    271.73 o 
  61   3  -3     1212.18     1257.08    125.45 o 
  63   3  -3     1928.93     1813.12    139.48 o 
  65   3  -3      869.34     1005.62    112.05 o 
  67   3  -3     2093.60     1909.84    146.27 o 
  69   3  -3     7293.57     6328.40    253.96 o 
  71   3  -3     3003.31     2946.33    148.56 o 
  73   3  -3     6544.18     6324.43    738.33 o 
  75   3  -3     2649.82     2162.53    428.75 o 
  77   3  -3     2074.21     2108.40    111.42 o 
   1   5  -3    11485.46    10761.09    147.74 o 
   3   5  -3     4995.67     5053.67     97.04 o 
   5   5  -3    18600.28    20563.16    222.19 o 
   7   5  -3    16507.46    14792.73    205.08 o 
   9   5  -3    22879.71    27745.72    311.25 o 
  11   5  -3      286.58      382.68     51.71 o 
  13   5  -3    13661.10    12863.07    261.36 o 
  15   5  -3      811.38     1119.66     68.75 o 
  17   5  -3    22666.93    26252.85    384.08 o 
  19   5  -3    13847.21    15589.48    389.43 o 
  21   5  -3     3598.37     3010.38    114.17 o 
  23   5  -3     4938.25     5189.67    160.29 o 
  25   5  -3    11913.86    11856.55    244.07 o 
  27   5  -3    11655.01    13163.61    265.34 o 
  29   5  -3     5229.80     5598.64    221.89 o 
  31   5  -3     4638.78     4494.65    200.49 o 
  33   5  -3     5166.97     5225.65    164.89 o 
  35   5  -3     3532.85     3950.91    209.38 o 
  37   5  -3     1447.87     1568.61    133.02 o 
  39   5  -3    11773.79    11485.15    376.37 o 
  41   5  -3     2381.56     2519.95    169.79 o 
  43   5  -3     1554.86     1490.64     97.24 o 
  45   5  -3    17332.97    18196.94    930.41 o 
  47   5  -3     3801.00     3363.06    229.42 o 
  49   5  -3     2780.74     2644.19    206.04 o 
  51   5  -3     1831.00     1799.05    169.87 o 
  53   5  -3     5041.10     4672.89    270.50 o 
  55   5  -3     1769.29     1464.96    152.02 o 
  57   5  -3     1638.59     1160.29    135.25 o 
  59   5  -3     5822.80     5881.62    197.70 o 
  61   5  -3      703.16      850.14     74.62 o 
  63   5  -3     1914.48     1791.08    100.49 o 
  65   5  -3      777.16      742.85     61.71 o 
  67   5  -3     1453.58     1346.48     76.23 o 
  71   5  -3     2696.84     2986.56    175.15 o 
  73   5  -3     1040.85     1077.11     98.72 o 
  75   5  -3     1860.71     1706.33    109.22 o 
  77   5  -3      341.06      205.74     36.45 o 
   1   7  -3    20927.28    21041.29    263.09 o 
   3   7  -3     5727.90     6149.42    127.19 o 
   5   7  -3    11583.51    12411.60    190.29 o 
   7   7  -3    16162.67    17619.09    237.62 o 
   9   7  -3    26067.29    26627.35    370.68 o 
  11   7  -3    10013.02     9901.25    223.56 o 
  13   7  -3     2929.82     3305.80    111.16 o 
  15   7  -3    42988.43    48624.30   1375.70 o 
  17   7  -3     9746.53    10085.35    221.37 o 
  19   7  -3     7785.29     9353.30    296.99 o 
  21   7  -3     8990.00     9498.99    206.99 o 
  23   7  -3    17709.58    18568.10    999.00 o 
  25   7  -3     4931.89     6039.71    165.13 o 
  27   7  -3     9228.89    10274.25    225.72 o 
  29   7  -3     4183.41     4224.35    209.93 o 
  31   7  -3      223.33      387.16     70.54 o 
  33   7  -3     5170.86     5014.09    233.74 o 
  35   7  -3     2804.55     3090.54    185.16 o 
  37   7  -3     6489.27     6776.20    277.93 o 
  39   7  -3    29531.67    30566.28    501.19 o 
  41   7  -3     6204.61     6213.57    160.64 o 
  43   7  -3     4100.75     4464.53    252.66 o 
  45   7  -3     4987.16     5169.64    292.12 o 
  47   7  -3     3296.68     3165.32    228.44 o 
  49   7  -3     4639.91     4447.67    271.56 o 
  51   7  -3      763.98      407.65     90.67 o 
  53   7  -3     1482.99     1415.34    152.55 o 
  55   7  -3      379.63      305.32     81.91 o 
  57   7  -3      139.39       67.84     59.21 o 
  59   7  -3     1306.98     1067.03    129.79 o 
  61   7  -3      917.75      622.18     96.10 o 
  63   7  -3      561.70      553.68     87.94 o 
  65   7  -3     4905.86     5316.59    237.32 o 
  67   7  -3     3523.27     3620.41    178.85 o 
  71   7  -3      606.34      685.82     81.72 o 
  73   7  -3      106.81      203.53     46.00 o 
  75   7  -3     3758.67     3627.18    140.50 o 
   1   9  -3     6019.79     6184.53    174.91 o 
   3   9  -3     2342.75     2386.61    107.15 o 
   5   9  -3     7789.10     8510.65    208.96 o 
   7   9  -3     8453.35     9591.20    224.81 o 
   9   9  -3     4312.38     4573.37    150.57 o 
  11   9  -3      133.68      160.77     37.26 o 
  13   9  -3    24593.06    25024.47    559.71 o 
  15   9  -3    15084.46    15535.32    420.49 o 
  17   9  -3    14371.74    14608.00    406.31 o 
  19   9  -3    14146.84    14002.40    395.72 o 
  21   9  -3     3531.19     3834.71    196.99 o 
  23   9  -3    10087.91    10773.78    343.44 o 
  25   9  -3     4073.03     4694.51    220.25 o 
  27   9  -3     6552.38     6429.23    259.01 o 
  29   9  -3     8257.82     8437.19    302.49 o 
  31   9  -3      421.97      494.95     75.34 o 
  33   9  -3     9865.13    10661.16    375.84 o 
  35   9  -3     2035.92     2458.50    149.34 o 
  37   9  -3     5010.54     4361.33    165.72 o 
  39   9  -3      643.33      449.33     54.61 o 
  41   9  -3     5591.36     5744.38    309.97 o 
  43   9  -3    29345.79    28988.40    759.87 o 
  45   9  -3      324.93      399.82     98.09 o 
  47   9  -3     8463.78     7481.74    360.13 o 
  49   9  -3     1993.04     1871.65    182.64 o 
  51   9  -3     2346.83     2332.66    198.71 o 
  53   9  -3     3361.72     3380.11    234.71 o 
  55   9  -3     4109.44     4462.27    264.30 o 
  57   9  -3     1589.63     1372.33    145.08 o 
  59   9  -3      885.28      655.00    103.03 o 
  61   9  -3     1625.04     1460.67    137.32 o 
  63   9  -3     1012.62      885.16    106.62 o 
  65   9  -3     1634.33     1717.71    130.29 o 
  67   9  -3      970.03     1031.85     94.01 o 
  69   9  -3      255.36      296.22     56.98 o 
  71   9  -3     2367.08     2754.58     83.26 o 
   1  11  -3     2858.87     2691.46    115.61 o 
   3  11  -3     5155.10     5937.20    173.50 o 
   5  11  -3     5177.15     5195.48    336.58 o 
   7  11  -3     6824.98     7736.67    201.63 o 
   9  11  -3     7955.32     8462.33    212.41 o 
  11  11  -3     2426.25     2556.65    114.57 o 
  13  11  -3     9675.20     9864.51    233.33 o 
  15  11  -3     7368.68     6967.48    193.45 o 
  17  11  -3     2954.80     3381.30    179.88 o 
  19  11  -3     3427.93     3853.85    190.95 o 
  21  11  -3     2222.29     1947.49    136.73 o 
  23  11  -3     3007.76     2716.11    159.84 o 
  25  11  -3     2389.29     2480.48    186.16 o 
  27  11  -3     6196.20     6656.71    312.66 o 
  29  11  -3    15631.50    15993.76    511.53 o 
  31  11  -3      246.41      292.38     82.51 o 
  33  11  -3    14873.37    14083.18    491.10 o 
  35  11  -3    10102.37     9072.81    243.46 o 
  37  11  -3     6428.35     6230.37    326.01 o 
  39  11  -3    10411.87    10135.11    424.30 o 
  41  11  -3     9626.73     8704.92    391.90 o 
  43  11  -3     7430.89     7206.89    356.05 o 
  45  11  -3     4975.87     3690.47    253.51 o 
  47  11  -3     4734.13     4009.05    261.71 o 
  49  11  -3      209.49      235.92     88.04 o 
  51  11  -3     2871.95     2708.17    210.02 o 
  53  11  -3     2052.84     1976.35    177.36 o 
  55  11  -3      816.90      718.75    107.48 o 
  57  11  -3     1279.73     1153.07    131.31 o 
  59  11  -3     3086.53     3144.28    199.85 o 
  61  11  -3      607.37      680.25     94.00 o 
  63  11  -3     2761.16     2596.35    161.68 o 
  67  11  -3      201.60      230.22     30.00 o 
  69  11  -3      949.04      826.96    103.92 o 
  11  13  -3     7219.36     7376.98    307.87 o 
  13  13  -3    12766.10    11580.63   1889.53 o 
  15  13  -3    36243.70    33592.98   3636.85 o 
  17  13  -3    11380.38     9278.82    336.49 o 
  19  13  -3    34702.75    29292.71   1484.25 o 
  21  13  -3     5759.52     5562.63    282.47 o 
  23  13  -3     8791.69     7970.18    299.36 o 
  25  13  -3    11914.18    10495.47    499.88 o 
  27  13  -3     1348.29     1263.02     95.62 o 
  29  13  -3     8453.78     7480.35    226.18 o 
  31  13  -3     1657.33     1748.20    108.98 o 
  33  13  -3    14978.67    14342.93    325.82 o 
  35  13  -3     2703.21     2768.39    136.06 o 
  37  13  -3     1506.87     1371.55    156.18 o 
  39  13  -3     1427.98     1483.82    166.22 o 
  41  13  -3     2969.62     3196.02    233.12 o 
  43  13  -3     6639.42     6246.13    326.49 o 
  45  13  -3     1357.04     1367.88    157.29 o 
  47  13  -3     6632.13     6411.35    321.75 o 
  49  13  -3     3147.81     2778.13    210.39 o 
  51  13  -3     2595.20     2888.13    210.87 o 
  53  13  -3     2212.72     2198.79    177.27 o 
  55  13  -3      483.00      529.77     93.14 o 
  57  13  -3     1472.47     1605.58    141.46 o 
  59  13  -3     3097.15     3264.61    186.88 o 
  61  13  -3       91.15      111.59     48.09 o 
  63  13  -3      190.19      164.78     56.41 o 
  65  13  -3      268.18      232.55     38.23 o 
  67  13  -3     2719.03     2860.76    105.79 o 
   1  15  -3    15824.96    14497.99    328.23 o 
   3  15  -3     4559.97     4252.11    169.79 o 
   5  15  -3     4508.09     4582.39    177.18 o 
   7  15  -3     1612.49     1755.10    110.64 o 
   9  15  -3     8339.96     7064.85    222.62 o 
  11  15  -3     7612.90     7085.56    443.79 o 
  13  15  -3     4473.82     4311.78    270.48 o 
  15  15  -3     6248.94     5123.21    259.72 o 
  17  15  -3    10602.08    10051.25    371.67 o 
  19  15  -3     5359.23     5321.62    263.45 o 
  21  15  -3     2988.21     2588.09    104.13 o 
  23  15  -3     7800.63     6990.93    280.49 o 
  25  15  -3     5046.15     4407.07    211.54 o 
  27  15  -3      995.89     1219.76     91.91 o 
  29  15  -3     2506.02     2628.02    135.36 o 
  31  15  -3     9792.64    10271.73    272.67 o 
  33  15  -3     5028.24     4962.53    184.14 o 
  35  15  -3       99.44       76.67     34.64 o 
  37  15  -3      318.69      432.23     58.23 o 
  39  15  -3     5301.73     5651.18    190.75 o 
  41  15  -3     3964.66     4236.15    160.67 o 
  43  15  -3     1194.86     1199.52     84.38 o 
  45  15  -3     1251.20     1336.96    148.25 o 
  47  15  -3      833.46      691.38    107.69 o 
  49  15  -3     2768.14     2842.63    194.06 o 
  51  15  -3      357.48      478.45     84.50 o 
  53  15  -3     3143.32     3250.95    193.25 o 
  55  15  -3     2395.61     2375.65    104.81 o 
  57  15  -3      416.19      680.17     71.61 o 
  59  15  -3      724.43      836.81     74.36 o 
  61  15  -3      102.27      193.75     37.40 o 
  63  15  -3     1034.35      906.89     61.40 o 
   1  17  -3     3265.69     2891.50    145.67 o 
   3  17  -3     2952.42     2955.41    145.33 o 
   5  17  -3     1037.79      961.25     85.02 o 
   7  17  -3     3485.54     3507.14    160.26 o 
   9  17  -3    28787.24    26708.95   1002.80 o 
  11  17  -3      593.75      602.99     74.44 o 
  13  17  -3    11884.76    10805.55    400.31 o 
  15  17  -3     2021.29     2261.13    181.60 o 
  17  17  -3    20644.15    19111.74    546.88 o 
  19  17  -3     2627.40     2498.79    175.89 o 
  21  17  -3     1803.20     1282.61    105.69 o 
  23  17  -3     2231.59     2329.75    148.93 o 
  25  17  -3     5863.44     5726.40    155.51 o 
  27  17  -3     1589.38     1725.16     89.81 o 
  29  17  -3     4646.82     4765.38    176.59 o 
  31  17  -3      219.83      168.42     59.52 o 
  33  17  -3      735.59      666.94     66.51 o 
  35  17  -3     1611.97     1589.38     98.10 o 
  37  17  -3     1173.86     1316.16     88.49 o 
  39  17  -3     5203.72     5262.95    195.83 o 
  41  17  -3     2545.93     2505.58     93.79 o 
  43  17  -3     2680.66     2625.12     92.40 o 
  45  17  -3     3840.19     4124.25    111.26 o 
  47  17  -3     1407.14     1358.54     82.86 o 
  49  17  -3     1455.48     1675.37    118.14 o 
  51  17  -3      285.79      330.30     54.08 o 
  53  17  -3      879.91      897.73     78.75 o 
  55  17  -3     3658.15     3993.36    153.85 o 
  57  17  -3     1428.95     1519.11     85.22 o 
  59  17  -3     1600.09     1315.10     69.55 o 
   1  19  -3     1707.86     1679.55    112.19 o 
   3  19  -3     6424.05     5922.23    351.34 o 
   5  19  -3      906.89      840.40     80.48 o 
   7  19  -3     6578.70     6262.63    212.59 o 
   9  19  -3     9174.26     8167.09    243.94 o 
  11  19  -3     6784.86     6933.98    312.52 o 
  13  19  -3     6582.04     6703.37    305.56 o 
  15  19  -3     9576.85     9564.76    254.83 o 
  17  19  -3      142.33      120.62     39.89 o 
  19  19  -3      859.87      864.89     74.41 o 
  21  19  -3     4119.23     4305.91    161.67 o 
  23  19  -3      735.08      790.57     69.89 o 
  25  19  -3      970.30      665.66     62.09 o 
  27  19  -3     1283.87     1264.20     65.41 o 
  29  19  -3     1864.53     1860.97     78.00 o 
  31  19  -3     4021.94     4035.58    183.12 o 
  33  19  -3      377.25      347.55     42.83 o 
  35  19  -3     2690.77     2590.31    107.22 o 
  37  19  -3      246.30      394.41     53.09 o 
  39  19  -3     5480.17     5487.12    149.47 o 
  41  19  -3     2323.10     2322.83     90.70 o 
  43  19  -3     1838.23     1904.50     77.54 o 
  45  19  -3     1474.41     1384.52     83.77 o 
  47  19  -3     3072.67     2688.96    126.86 o 
  49  19  -3      736.32      822.22     65.49 o 
  51  19  -3     1038.13      968.04     64.60 o 
   1  21  -3     1893.60     1972.00    112.64 o 
   3  21  -3     2140.50     2074.19    116.36 o 
   5  21  -3      150.29      188.73     64.43 o 
   7  21  -3     1277.31     1539.80    140.40 o 
   9  21  -3      938.89      917.09     74.53 o 
  11  21  -3       34.90       42.32     26.73 o 
  13  21  -3      500.26      306.54     97.96 o 
  15  21  -3      814.08      780.55    111.67 o 
  17  21  -3     6548.54     6560.80    191.12 o 
  19  21  -3    13478.98    12132.79    264.51 o 
  21  21  -3     6098.47     5592.82    169.34 o 
  23  21  -3     1831.03     1698.91     90.13 o 
  25  21  -3     2349.87     2719.42    110.80 o 
  27  21  -3     2715.75     3182.48    116.04 o 
  29  21  -3     2812.48     2574.95     99.59 o 
  31  21  -3      965.17      797.00     80.95 o 
  33  21  -3       19.29       17.73     17.43 o 
  35  21  -3     1056.03     1062.78     54.95 o 
  37  21  -3      770.19      629.95     89.13 o 
  39  21  -3      771.53      703.71    109.30 o 
  41  21  -3     1685.03     1476.15     72.59 o 
   1  23  -3     3519.73     4200.21    199.37 o 
   3  23  -3     1915.52     2109.52    139.60 o 
   5  23  -3     2056.08     1993.37     97.33 o 
   7  23  -3     3043.43     2836.83    114.48 o 
   9  23  -3     1548.51     1517.84     83.52 o 
  11  23  -3     2356.47     2789.63    154.02 o 
  13  23  -3     1483.05     1691.72     85.04 o 
  15  23  -3      200.92      274.51     39.08 o 
  17  23  -3     4230.85     4193.10    129.05 o 
  19  23  -3     2577.72     2714.30    117.88 o 
  21  23  -3    11396.93    11729.11    216.43 o 
  23  23  -3      427.91      454.62     41.76 o 
  25  23  -3      459.73      399.71     34.78 o 
  27  23  -3      776.08      495.48     31.88 o 
  29  23  -3     1827.93     1581.38    254.20 o 
  31  23  -3     1067.21      953.02     64.85 o 
  33  23  -3      690.04      467.45     42.18 o 
   1  25  -3      964.22     1025.50     54.51 o 
   3  25  -3     3828.48     3890.61    106.80 o 
   5  25  -3     2649.62     2439.67     82.87 o 
   7  25  -3     3397.10     3846.85    104.00 o 
   9  25  -3      385.15      431.18     34.79 o 
  11  25  -3     2298.35     1979.80     94.80 o 
  13  25  -3     1718.34     1577.76     60.65 o 
  15  25  -3     8795.98     9083.50    228.74 o 
  17  25  -3      636.57      807.75     61.63 o 
  19  25  -3     4590.37     4069.31    134.81 o 
  21  25  -3     1684.73     1543.15     75.41 o 
   2   0  -2    36480.36    34814.25    556.48 o 
   6   0  -2    24876.75    23558.41    422.92 o 
  10   0  -2    30877.39    27352.65    482.03 o 
  14   0  -2     1478.43      549.57     58.17 o 
  18   0  -2     8565.12     8030.18    233.83 o 
  22   0  -2    86815.38    96109.29   1363.53 o 
  26   0  -2    10926.31    10173.33    287.41 o 
  30   0  -2    16850.25    18104.16    420.20 o 
  34   0  -2    70165.66    76882.09   1198.67 o 
  38   0  -2    29110.01    27940.37    550.89 o 
  42   0  -2    36971.40    39054.13    711.49 o 
  46   0  -2    91090.88    98721.15   1466.29 o 
  50   0  -2     5354.40     5167.65    259.40 o 
  70   0  -2     5800.38     5766.07    286.73 o 
  74   0  -2      532.81      385.91     76.74 o 
  78   0  -2     2113.98     2508.24    144.40 o 
   0   2  -2    39618.98    35989.68    418.45 o 
   2   2  -2    19510.13    19950.15    211.24 o 
   4   2  -2    59152.98    54795.00    568.16 o 
   6   2  -2    28216.18    27804.19    569.95 o 
   8   2  -2    58725.67    51405.16    546.68 o 
  10   2  -2    16844.31    17641.24    375.31 o 
  12   2  -2    55678.90    67820.41    695.85 o 
  14   2  -2    22591.35    24350.90    320.17 o 
  16   2  -2     2808.36     2112.72     78.66 o 
  18   2  -2    30058.74    32330.00    402.66 o 
  20   2  -2    97746.30    97724.77   1307.22 o 
  22   2  -2    21565.44    23732.54    332.81 o 
  24   2  -2    26877.42    30050.18    395.78 o 
  26   2  -2     2968.70     3406.78    112.40 o 
  28   2  -2    26977.76    27168.80    379.57 o 
  30   2  -2     8666.09     8931.16    194.80 o 
  32   2  -2     6628.33     5779.72    155.60 o 
  34   2  -2     3097.94     3448.49    122.15 o 
  36   2  -2    19529.64    19257.80    307.41 o 
  38   2  -2     4721.62     5771.90    126.28 o 
  40   2  -2    13303.32    13963.42    252.33 o 
  42   2  -2     6944.36     7369.37    177.00 o 
  44   2  -2     8925.16     8913.68    199.82 o 
  46   2  -2     8778.61     9036.78    204.39 o 
  48   2  -2     9454.90    10229.02    294.32 o 
  50   2  -2     9959.31     9676.12    332.43 o 
  52   2  -2    77755.45    74376.04   1214.25 o 
  54   2  -2    18594.77    17688.84    496.93 o 
  56   2  -2     1622.48     1453.77    132.66 o 
  58   2  -2     3370.00     3117.22    194.25 o 
  64   2  -2     2606.79     2966.86    217.72 o 
  66   2  -2     1124.37     1265.83    143.07 o 
  68   2  -2      627.05      591.64     73.27 o 
  70   2  -2      775.24      891.04     85.79 o 
  72   2  -2       36.13       85.76     39.29 o 
  74   2  -2      367.94      306.04     86.67 o 
  76   2  -2     5037.10     5461.32    344.75 o 
  78   2  -2      101.02       83.42     26.02 o 
  80   2  -2     2723.88     2322.81    193.24 o 
   2   4  -2    77382.95    81827.71    959.17 o 
   4   4  -2     1506.89     1741.57     50.23 o 
   6   4  -2    46117.80    38387.41    430.31 o 
   8   4  -2    30538.48    29866.58    358.49 o 
  10   4  -2    30196.11    26609.53    332.57 o 
  12   4  -2    28031.47    30152.46    368.33 o 
  14   4  -2     3071.05     1843.61     71.16 o 
  16   4  -2    10723.62    10638.31    188.85 o 
  18   4  -2     4248.76     5383.45    130.19 o 
  20   4  -2    12131.50    13361.68    422.09 o 
  22   4  -2     2740.25     2535.78     91.16 o 
  24   4  -2    27275.54    30803.97    402.31 o 
  26   4  -2    11004.83    13218.76    235.55 o 
  28   4  -2     7300.13     8541.68    385.80 o 
  30   4  -2      394.31      562.56     49.70 o 
  32   4  -2    15461.36    16531.20    457.53 o 
  34   4  -2    13718.82    14560.14    248.57 o 
  36   4  -2     4845.32     5057.52    255.05 o 
  38   4  -2     4466.46     4214.79    105.04 o 
  40   4  -2    11606.03    13058.98    239.79 o 
  42   4  -2     3309.30     3403.41    114.80 o 
  44   4  -2    17401.82    18923.22    465.04 o 
  46   4  -2    17865.20    17979.22    345.45 o 
  48   4  -2     4213.54     4243.40    159.62 o 
  50   4  -2      232.90      225.66     36.37 o 
  52   4  -2     1982.50     1944.98     87.63 o 
  54   4  -2     3238.02     3275.76    373.55 o 
  56   4  -2    10908.18    10019.38    357.57 o 
  58   4  -2     4288.48     4100.06    161.07 o 
  60   4  -2      298.81      367.03     58.83 o 
  62   4  -2     6854.51     7003.76    218.69 o 
  64   4  -2     2549.69     2305.21    183.89 o 
  66   4  -2      148.17       76.66     54.61 o 
  68   4  -2     6436.52     6354.37    287.53 o 
  70   4  -2     3978.37     4361.66    166.72 o 
  72   4  -2      499.31      517.66    111.55 o 
  74   4  -2     1004.46      904.52     68.32 o 
  76   4  -2      497.70      437.46     45.59 o 
  78   4  -2     1025.47      790.16     73.86 o 
  80   4  -2     3163.89     3348.40    141.97 o 
   0   6  -2    31725.27    28051.20    267.02 o 
   2   6  -2    58752.40    59928.31    341.98 o 
   4   6  -2    18683.96    18637.74    126.97 o 
   6   6  -2    22194.92    22229.67    159.84 o 
   8   6  -2     7330.36     6376.99     99.37 o 
  10   6  -2     3016.96     3091.95    139.99 o 
  12   6  -2    15715.37    17769.85    475.21 o 
  14   6  -2    19343.68    19686.82    295.54 o 
  16   6  -2     2331.99     2732.35     87.45 o 
  18   6  -2    23310.52    25133.89   1134.84 o 
  20   6  -2    53789.41    59109.81    653.05 o 
  22   6  -2     9226.51     9104.61    372.96 o 
  24   6  -2       20.58       55.18     24.03 o 
  26   6  -2    29171.30    30379.31    582.94 o 
  28   6  -2    19206.86    21617.42    469.10 o 
  30   6  -2     1991.57     1985.62    126.73 o 
  32   6  -2     3250.42     3296.84    165.66 o 
  34   6  -2     2867.51     2876.15    157.69 o 
  36   6  -2     9826.97    11007.12    330.14 o 
  38   6  -2      386.76      420.66     63.02 o 
  40   6  -2     3310.68     3830.36    189.73 o 
  42   6  -2     2779.18     2654.61    159.18 o 
  44   6  -2     2850.56     3211.64    135.82 o 
  46   6  -2     7913.02     7973.38    226.08 o 
  48   6  -2     7600.02     8307.90    296.44 o 
  50   6  -2    10519.22     9744.28    294.26 o 
  52   6  -2      686.36      720.77     71.38 o 
  54   6  -2    11987.62    11249.07    234.14 o 
  56   6  -2     6763.10     6862.19    175.48 o 
  58   6  -2      381.04      270.79     38.84 o 
  60   6  -2     1735.03     1739.32     85.06 o 
  62   6  -2      488.98      576.67     50.08 o 
  64   6  -2      195.42      205.12     41.70 o 
  66   6  -2     1242.86     1111.25    106.33 o 
  68   6  -2     2017.84     1664.98    131.60 o 
  70   6  -2      615.58      654.04     76.20 o 
  72   6  -2       56.21       50.43     26.53 o 
  74   6  -2     1636.04     1884.50    136.53 o 
  76   6  -2     3191.31     3487.84    169.16 o 
  78   6  -2     1527.82     1508.23     97.29 o 
   2   8  -2     5036.76     5771.09     86.91 o 
   4   8  -2    54623.14    57407.33    423.69 o 
   6   8  -2     4264.43     4782.66    119.20 o 
   8   8  -2    27927.17    28571.22    326.60 o 
  10   8  -2     4908.27     4527.09     94.08 o 
  12   8  -2    16453.49    17945.19    370.93 o 
  14   8  -2    15998.61    18352.48    266.10 o 
  16   8  -2    12974.88    11875.46    305.99 o 
  18   8  -2     9739.59     9993.51    278.62 o 
  20   8  -2     1322.04     1744.12    111.23 o 
  22   8  -2    11368.70    10750.80    297.98 o 
  24   8  -2    10618.14    12040.39    317.45 o 
  26   8  -2     4402.23     4469.35    186.15 o 
  28   8  -2     1538.98     1351.91    102.57 o 
  30   8  -2     9158.18    10449.91    305.05 o 
  32   8  -2     7004.72     7059.24    247.80 o 
  34   8  -2     5745.17     5308.60    216.28 o 
  36   8  -2      555.13      612.10     53.20 o 
  38   8  -2    13539.58    14352.36    392.15 o 
  40   8  -2    19367.94    18769.28    598.97 o 
  42   8  -2     5214.81     5023.61    174.15 o 
  44   8  -2    10757.66    10890.65    771.20 o 
  46   8  -2    10382.86     8873.93    237.02 o 
  48   8  -2     1529.57     1612.86    100.62 o 
  50   8  -2     1566.05     1478.25     97.53 o 
  52   8  -2      361.23      373.38     53.48 o 
  54   8  -2     2098.06     2267.93    119.77 o 
  56   8  -2    12062.85    11295.64    478.93 o 
  58   8  -2     2435.01     2499.64    123.67 o 
  60   8  -2      358.44      361.19     63.16 o 
  62   8  -2     1112.99     1052.58     88.67 o 
  64   8  -2     3004.32     3116.22    197.29 o 
  66   8  -2      767.60      855.35     98.65 o 
  68   8  -2     3695.24     3620.22    208.44 o 
  70   8  -2       86.87      181.68     57.12 o 
  72   8  -2     1549.33     1486.96     68.43 o 
  74   8  -2      201.19      243.73     51.14 o 
  76   8  -2       69.06       33.57     21.99 o 
   0  10  -2     7586.22     7931.01    327.20 o 
   2  10  -2   103482.16   106787.20    736.66 o 
   4  10  -2    11892.25    12838.56    181.59 o 
   6  10  -2     1397.48     1654.72     60.48 o 
   8  10  -2     1767.11     1662.67     84.38 o 
  10  10  -2     9508.00     9720.14    386.28 o 
  12  10  -2     8256.98     8251.66    179.69 o 
  14  10  -2    25081.25    26622.61    374.92 o 
  16  10  -2      962.85      928.85     60.00 o 
  18  10  -2     4259.34     4529.20    178.18 o 
  20  10  -2     1525.90     1904.85    119.97 o 
  22  10  -2    12891.51    12571.06    310.27 o 
  24  10  -2     1986.20     2201.29     91.08 o 
  26  10  -2     6046.09     5187.45    146.13 o 
  28  10  -2     5317.16     6156.86    163.45 o 
  30  10  -2     3758.55     3512.02    123.82 o 
  32  10  -2     1593.68     1640.39     89.08 o 
  34  10  -2     4984.04     5170.51    162.17 o 
  36  10  -2     3159.17     3167.31    110.68 o 
  38  10  -2     8538.78     8597.22    231.16 o 
  40  10  -2    17160.86    15955.48    293.49 o 
  42  10  -2      195.40      235.38     32.93 o 
  44  10  -2    11321.47    11245.78    221.89 o 
  46  10  -2     1739.87     1547.42    104.32 o 
  48  10  -2     9265.31     8582.04    387.08 o 
  50  10  -2     8494.87     8632.70    389.10 o 
  52  10  -2     4724.98     4721.61    170.15 o 
  54  10  -2    10065.85     9728.61    248.29 o 
  56  10  -2      637.66      611.66     67.57 o 
  58  10  -2    10405.00    10460.27    250.55 o 
  60  10  -2     1125.11      853.15    109.83 o 
  62  10  -2       52.29       35.33     24.11 o 
  64  10  -2     1356.72     1665.63    142.74 o 
  66  10  -2      197.04      268.38     62.35 o 
  68  10  -2     2044.42     2044.24     89.96 o 
  70  10  -2     1370.76     1383.13     66.94 o 
  72  10  -2      763.84      651.61     93.12 o 
   4  12  -2    17020.12    17135.46    395.77 o 
   6  12  -2     9128.50    10200.36    294.95 o 
   8  12  -2    28776.92    30709.83    418.66 o 
  10  12  -2     3091.22     3457.51    118.48 o 
  12  12  -2    17399.34    17060.41    295.57 o 
  14  12  -2    18036.00    17408.51    445.15 o 
  16  12  -2    10480.77    10144.84    331.52 o 
  18  12  -2     6658.34     6814.29    272.36 o 
  20  12  -2      387.68      672.37     89.73 o 
  22  12  -2     3237.54     3183.95    193.78 o 
  24  12  -2    12016.58    12224.85    402.99 o 
  26  12  -2    10196.65    10770.83    240.31 o 
  28  12  -2     2729.06     2926.11    121.06 o 
  30  12  -2     8059.71     8322.83    182.84 o 
  32  12  -2     3118.64     3338.78     99.69 o 
  34  12  -2     5922.29     5872.00    136.76 o 
  36  12  -2     2203.30     2339.89    112.21 o 
  38  12  -2     3652.93     3835.45    110.59 o 
  40  12  -2    19727.59    18527.54    294.37 o 
  42  12  -2     4826.91     4167.84    173.79 o 
  44  12  -2     4008.66     3881.18    281.08 o 
  46  12  -2     3305.90     2868.89    144.01 o 
  48  12  -2     3949.74     3395.18    224.53 o 
  50  12  -2     2745.86     2744.65    136.54 o 
  52  12  -2      460.36      490.09     60.03 o 
  54  12  -2      467.43      430.24     56.69 o 
  56  12  -2     1938.40     1802.22    101.95 o 
  58  12  -2      720.02      751.65    112.83 o 
  60  12  -2     5217.11     5169.93    262.58 o 
  64  12  -2     4452.72     4620.02    139.77 o 
  66  12  -2      372.60      373.44     57.32 o 
  68  12  -2      316.03      287.30     33.16 o 
  70  12  -2     1668.78     1534.14     81.47 o 
  12  14  -2     9397.37     9582.70    324.32 o 
  14  14  -2     6393.10     6134.69    259.14 o 
  16  14  -2     1389.58     1440.89    126.78 o 
  18  14  -2     8795.12     8694.96    327.48 o 
  20  14  -2    13464.90    13096.81    399.67 o 
  22  14  -2    22349.47    20987.25    322.84 o 
  24  14  -2    25879.50    24020.39    371.95 o 
  26  14  -2    10260.31     9963.97    184.82 o 
  28  14  -2     3883.11     3971.53    115.04 o 
  30  14  -2    16919.30    15845.10    348.90 o 
  32  14  -2     4195.17     3933.80    117.19 o 
  34  14  -2    27769.44    27009.95    388.03 o 
  36  14  -2     4131.46     4202.44    139.60 o 
  38  14  -2     2486.49     2135.54    127.36 o 
  40  14  -2     3850.63     3367.36    158.41 o 
  42  14  -2     4694.04     4881.86    397.16 o 
  44  14  -2      932.47     1115.77     92.34 o 
  46  14  -2     3984.93     3908.49    167.11 o 
  48  14  -2     9231.33     8851.83    459.61 o 
  50  14  -2     8663.89     9875.46    260.78 o 
  52  14  -2     4950.32     4678.00    229.28 o 
  54  14  -2     1690.91     1818.33    116.81 o 
  56  14  -2     3385.13     3522.22    135.35 o 
  58  14  -2     7906.08     8573.16    195.57 o 
  60  14  -2        6.88        4.04     31.15 o 
  62  14  -2     1327.51     1381.04    103.47 o 
  64  14  -2     1839.56     1824.21    110.33 o 
  66  14  -2       61.18       99.16     29.18 o 
  68  14  -2      893.51      754.53     55.47 o 
   2  16  -2     6909.89     7583.37    227.43 o 
   4  16  -2     2805.38     2861.76    137.83 o 
   6  16  -2    17524.76    17352.09    361.91 o 
   8  16  -2    15245.18    16096.81    385.27 o 
  10  16  -2     2418.21     2027.03    117.24 o 
  12  16  -2     7197.85     7030.83    222.05 o 
  14  16  -2       44.32      124.76     39.18 o 
  16  16  -2    23260.02    22405.03    502.20 o 
  18  16  -2     2878.75     3039.73    147.18 o 
  20  16  -2      516.39      580.67     97.83 o 
  22  16  -2     3802.99     3455.45    124.34 o 
  24  16  -2     4188.75     4406.03    141.55 o 
  26  16  -2      290.35      263.62     41.75 o 
  28  16  -2      799.68      674.93     66.16 o 
  30  16  -2     8483.42     8338.53    201.25 o 
  32  16  -2     2748.83     3180.17    123.37 o 
  34  16  -2     3366.85     3476.63    127.83 o 
  36  16  -2     4469.63     4720.00    149.17 o 
  38  16  -2     5872.94     5588.50    161.64 o 
  40  16  -2     4721.93     4699.69    146.35 o 
  42  16  -2     6061.17     6230.61    166.13 o 
  44  16  -2     2899.90     3529.51    156.68 o 
  46  16  -2     3640.66     3693.39    155.46 o 
  48  16  -2      565.44      307.68     42.41 o 
  50  16  -2     1799.08     2127.17     90.10 o 
  52  16  -2      662.81      760.88     62.60 o 
  54  16  -2      680.12      767.96     59.62 o 
  56  16  -2      862.26      938.20     60.43 o 
  58  16  -2     1668.06     1693.29     73.54 o 
  60  16  -2      330.53      430.84     58.45 o 
  62  16  -2     2905.61     2987.15    131.07 o 
  64  16  -2     1399.38     1150.17     71.57 o 
   0  18  -2     8003.38     7871.02    343.15 o 
   2  18  -2    10608.18    10030.57    276.17 o 
   4  18  -2     8365.49     8031.85    245.62 o 
   6  18  -2     2993.07     2903.25    145.75 o 
   8  18  -2    13209.55    13066.85    596.12 o 
  10  18  -2      567.06      648.93     74.84 o 
  12  18  -2    11852.22    11978.12    564.78 o 
  14  18  -2     2942.19     2810.99    145.35 o 
  16  18  -2    11410.45    11202.49    294.80 o 
  18  18  -2    10551.51    10781.32    223.97 o 
  20  18  -2    13275.41    13581.32    254.82 o 
  22  18  -2    10694.24    11274.81    249.01 o 
  24  18  -2    24155.36    23638.48    366.14 o 
  26  18  -2      675.36      686.94     58.96 o 
  28  18  -2     5682.67     5878.79    141.25 o 
  30  18  -2     1221.77     1215.39     64.91 o 
  32  18  -2     3400.31     3362.64    105.99 o 
  34  18  -2    10639.81    11323.88    199.30 o 
  36  18  -2     8639.60     8708.00    170.83 o 
  38  18  -2      792.08      754.98     50.82 o 
  40  18  -2      989.92     1083.52     65.43 o 
  42  18  -2       50.71       40.82     28.87 o 
  44  18  -2     4277.02     4502.09    156.36 o 
  46  18  -2      591.41      471.77     89.62 o 
  48  18  -2     2060.36     1995.47     95.94 o 
  50  18  -2      683.53      733.30     56.99 o 
  52  18  -2     2095.79     1924.11     83.96 o 
  54  18  -2     1588.25     1501.13     68.88 o 
  56  18  -2     1583.96     1597.97    151.24 o 
  58  18  -2     4696.72     4981.87    167.14 o 
  60  18  -2     1623.80     1637.41     82.14 o 
   2  20  -2      534.93      606.54     69.10 o 
   4  20  -2      188.72      147.49     44.76 o 
   6  20  -2      386.11      384.99     58.41 o 
   8  20  -2     1074.34     1089.36     90.77 o 
  10  20  -2     5923.84     5408.34    198.10 o 
  12  20  -2      689.80      949.60     99.47 o 
  14  20  -2     1247.13     1447.48     84.03 o 
  16  20  -2     5592.90     5634.84    200.18 o 
  18  20  -2     5404.87     5271.21    192.45 o 
  20  20  -2     1966.02     1721.32    100.90 o 
  22  20  -2     8431.41     8803.17    195.26 o 
  24  20  -2      398.98      348.27     40.91 o 
  26  20  -2     2884.46     2985.85    109.86 o 
  28  20  -2      708.91      825.77     59.45 o 
  30  20  -2      148.87      155.49     31.43 o 
  32  20  -2     5017.17     4639.37    159.90 o 
  34  20  -2     6604.03     6646.84    157.63 o 
  36  20  -2      653.91      778.22     54.07 o 
  38  20  -2     9319.15     9940.21    186.77 o 
  40  20  -2      955.18     1057.22     72.77 o 
  42  20  -2     7758.45     7871.49    191.73 o 
  44  20  -2      956.35      931.90     62.48 o 
  46  20  -2     1337.66     1465.66    136.70 o 
  48  20  -2     1377.56     1404.35     66.66 o 
  50  20  -2      557.99      538.62     38.77 o 
  52  20  -2      191.76      150.93     20.13 o 
  54  20  -2      458.81      439.70     43.19 o 
   0  22  -2     7660.13     7140.73    308.32 o 
   2  22  -2      452.46      584.14     68.93 o 
   4  22  -2     9627.94     9954.44    260.15 o 
   6  22  -2      577.54      764.50     75.21 o 
   8  22  -2     5844.63     6168.31    198.14 o 
  10  22  -2       63.12       -1.51     33.17 o 
  12  22  -2       16.22        7.26     34.23 o 
  14  22  -2      212.45      186.48     46.22 o 
  16  22  -2     5905.31     5802.96    189.64 o 
  18  22  -2     1345.69     1193.89     88.02 o 
  20  22  -2     7981.93     8444.36    226.79 o 
  22  22  -2      650.28      952.79     76.63 o 
  24  22  -2     1970.73     1970.82    161.49 o 
  26  22  -2     1139.59     1191.24     79.08 o 
  28  22  -2     2529.71     2580.77    113.95 o 
  30  22  -2      250.14      299.47     44.22 o 
  32  22  -2     9270.99     9309.67    296.04 o 
  34  22  -2       70.87      116.13     29.79 o 
  36  22  -2      692.09      612.45     72.03 o 
  38  22  -2      802.43      571.36     66.80 o 
  40  22  -2      356.18      485.00     59.03 o 
  42  22  -2     1886.60     2076.16    107.55 o 
  44  22  -2     1483.86     1631.79     63.23 o 
  46  22  -2      831.97      982.01     66.06 o 
   2  24  -2      123.58      106.80     26.26 o 
   4  24  -2     1355.55     1434.74     70.47 o 
   6  24  -2     1615.20     2010.68    101.26 o 
   8  24  -2     4572.91     5259.70    126.19 o 
  10  24  -2     8524.07     9645.36    224.23 o 
  12  24  -2     8534.37     8186.22    203.36 o 
  14  24  -2     6552.75     7144.89    186.69 o 
  16  24  -2      125.28      263.06     42.03 o 
  18  24  -2     4775.65     4860.91    146.79 o 
  20  24  -2     5581.03     5763.48    225.55 o 
  22  24  -2     1847.18     1891.84     96.98 o 
  24  24  -2     1759.33     1795.00     62.71 o 
  26  24  -2      411.06      284.13     31.75 o 
  28  24  -2      467.97      361.00     34.17 o 
  30  24  -2       43.00       36.38     20.32 o 
  32  24  -2      611.44      678.66     59.09 o 
  34  24  -2     3022.85     2641.31    136.41 o 
  36  24  -2      373.94      448.66     43.40 o 
   0  26  -2     3786.29     3985.65    161.06 o 
   2  26  -2     3292.99     3483.65    105.68 o 
   4  26  -2     2858.19     2880.57     95.19 o 
   6  26  -2     3405.32     3344.07    101.93 o 
   8  26  -2      283.43      238.57     29.76 o 
  10  26  -2      335.21      415.60     35.75 o 
  12  26  -2      989.99     1198.44     57.29 o 
  14  26  -2      400.96      623.99     63.93 o 
  16  26  -2     1274.36     1194.38     53.34 o 
  18  26  -2      765.84      675.52     31.74 o 
  20  26  -2      846.78      871.98     42.33 o 
  22  26  -2     2143.64     1794.86     82.70 o 
   1   1  -1    70924.28    62314.54    573.78 o 
   3   1  -1    23535.54    29212.19    297.07 o 
   5   1  -1    91312.44   102239.07    915.52 o 
   7   1  -1   294902.38   319244.03   3041.90 o 
   9   1  -1    45768.06    36016.16    732.32 o 
  11   1  -1   313895.47   269142.88   2320.36 o 
  13   1  -1     1401.44      996.81     66.92 o 
  15   1  -1    83250.20    86529.70    815.51 o 
  17   1  -1    95592.95    82259.02    786.43 o 
  19   1  -1     5000.64     2875.57     79.98 o 
  21   1  -1    42319.38    51656.30   1015.74 o 
  23   1  -1    43974.07    41643.02    696.07 o 
  25   1  -1    22851.67    19658.78    527.85 o 
  27   1  -1    30627.29    36209.98    417.93 o 
  29   1  -1    10549.73    13299.98    173.71 o 
  31   1  -1    60486.67    59980.90    631.24 o 
  33   1  -1    24002.84    30273.73    377.78 o 
  35   1  -1     7685.92     8829.86    315.79 o 
  37   1  -1    10151.75     9749.54    264.18 o 
  39   1  -1      115.36      125.36     26.25 o 
  41   1  -1    13727.40    15579.24    263.19 o 
  43   1  -1     7417.31     8263.75    185.40 o 
  45   1  -1     7005.01     7193.85    175.85 o 
  47   1  -1     4729.90     4758.41    144.47 o 
  49   1  -1     1240.78     1290.82     76.35 o 
  51   1  -1     9942.69    10166.01    167.37 o 
  53   1  -1     1104.24     1081.78     54.21 o 
  55   1  -1      926.32     1014.10     55.50 o 
  57   1  -1      275.21      293.06     48.63 o 
  59   1  -1      224.04      463.33    218.13 o 
  61   1  -1     3350.94     3261.28    150.90 o 
  63   1  -1     5426.33     5031.53    161.50 o 
  65   1  -1    11386.35    11362.43    247.13 o 
  67   1  -1     4152.66     4471.01    193.07 o 
  69   1  -1     1872.72     1952.45    159.97 o 
  71   1  -1      378.24      447.28     65.75 o 
  73   1  -1     1172.34     1411.85    100.92 o 
  75   1  -1      875.87      964.18     81.98 o 
  77   1  -1     3049.04     3385.87    135.95 o 
  79   1  -1      501.49      453.30     67.99 o 
  81   1  -1     2706.90     3060.99    106.79 o 
  83   1  -1     1749.17     1909.44     75.67 o 
   1   3  -1   226353.39   185890.63   1724.93 o 
   3   3  -1   111273.92    93929.65   1021.70 o 
   5   3  -1   102941.27    83463.85   1014.29 o 
   7   3  -1     4110.93     7852.31     97.74 o 
   9   3  -1     3619.99     1818.74     39.87 o 
  11   3  -1    17272.41    11540.34    164.51 o 
  13   3  -1    26299.65    35015.66    383.32 o 
  15   3  -1    13190.98     9150.07    118.38 o 
  17   3  -1    81077.27    72196.30   1837.48 o 
  19   3  -1    63593.34    58297.12    838.98 o 
  21   3  -1    21761.36    27327.57    331.62 o 
  23   3  -1    10753.96    13135.08    289.97 o 
  25   3  -1    24620.85    22172.73    330.70 o 
  27   3  -1    23244.76    22735.68    293.76 o 
  29   3  -1    60542.30    65729.57    676.35 o 
  31   3  -1    65993.32    68209.95   1639.30 o 
  33   3  -1     2483.14     2651.37     86.64 o 
  35   3  -1     4610.20     5520.81    132.48 o 
  37   3  -1    33575.46    36735.27    451.64 o 
  39   3  -1     9422.23    10126.09    197.75 o 
  41   3  -1     4576.67     4885.43    134.28 o 
  43   3  -1      791.41     1004.62     63.16 o 
  45   3  -1    11422.32    11801.90    233.61 o 
  47   3  -1    16942.49    17454.51    424.62 o 
  49   3  -1     7503.98     8226.57    164.16 o 
  51   3  -1     3451.48     3373.16     92.35 o 
  53   3  -1     5702.55     5768.69    226.93 o 
  55   3  -1     4566.35     5553.71    178.32 o 
  57   3  -1     4451.30     4402.59    176.20 o 
  59   3  -1      521.48      656.12    127.24 o 
  61   3  -1     5383.56     4564.61    182.40 o 
  63   3  -1     8374.14     7957.53    242.58 o 
  65   3  -1     1296.20     1441.98     86.29 o 
  67   3  -1      582.15      545.66     57.63 o 
  69   3  -1     1843.89     1894.78     93.81 o 
  71   3  -1     1896.86     2168.61    125.72 o 
  73   3  -1     2092.72     2079.29    117.20 o 
  75   3  -1      415.50      460.39     57.45 o 
  77   3  -1       10.12        0.82     27.39 o 
  79   3  -1      502.96      540.09     51.41 o 
  81   3  -1     2268.07     2530.72    139.62 o 
  83   3  -1       32.57       47.08     22.10 o 
   1   5  -1    43875.11    41531.39    209.59 o 
   3   5  -1   117869.20   122437.68    615.88 o 
   5   5  -1    45253.80    42442.63    231.48 o 
   7   5  -1    24640.46    29956.63    256.60 o 
   9   5  -1    51897.97    43248.08    445.44 o 
  11   5  -1    24606.26    18594.10    221.36 o 
  13   5  -1    30389.31    31258.22    273.35 o 
  15   5  -1    16113.96    19539.02    382.32 o 
  17   5  -1     9098.25     8972.49    262.96 o 
  19   5  -1    53605.89    51185.44    460.62 o 
  21   5  -1    18687.12    21369.69    210.59 o 
  23   5  -1     4939.55     4318.14     81.14 o 
  25   5  -1    28247.96    29106.28    338.31 o 
  27   5  -1    29157.81    30522.78    768.81 o 
  29   5  -1     3703.65     3807.00     82.25 o 
  31   5  -1     7357.68     8082.48    300.47 o 
  33   5  -1    12433.55    12883.83    210.62 o 
  35   5  -1     9364.26    11043.28    196.21 o 
  37   5  -1     3394.83     3717.48    108.69 o 
  39   5  -1    10462.96    12094.15    218.28 o 
  41   5  -1     6709.51     7834.41    173.63 o 
  43   5  -1    12853.80    13536.92    245.10 o 
  45   5  -1     2538.32     2419.72    149.02 o 
  47   5  -1     5857.40     5805.80    239.95 o 
  49   5  -1    10075.68    10276.46    236.73 o 
  51   5  -1     2508.11     2815.05     91.43 o 
  53   5  -1      643.76      519.69     42.82 o 
  55   5  -1     2693.34     2964.84    114.99 o 
  57   5  -1     3419.16     3495.35    126.14 o 
  59   5  -1     2197.14     2390.42    104.79 o 
  61   5  -1     6516.96     6358.45    170.42 o 
  63   5  -1      866.68      876.57     68.94 o 
  65   5  -1     4144.24     4399.86    144.45 o 
  67   5  -1     4857.32     5119.75    153.21 o 
  69   5  -1     1657.87     1575.95     93.29 o 
  71   5  -1      103.26       75.33     28.22 o 
  73   5  -1      816.69      884.85     74.68 o 
  75   5  -1     1838.79     2121.70    104.59 o 
  77   5  -1     2537.00     2509.90    121.57 o 
  79   5  -1      672.86      588.38     50.00 o 
  81   5  -1      392.03      451.66     53.46 o 
   1   7  -1    45895.54    49216.15    282.24 o 
   3   7  -1     7172.13     9694.35     89.21 o 
   5   7  -1    67968.54    59930.15    407.98 o 
   7   7  -1    14898.16    17029.58    136.75 o 
   9   7  -1     7517.57     9118.75    104.39 o 
  11   7  -1    10703.37    10661.09    132.05 o 
  13   7  -1    51510.54    47781.53    681.40 o 
  15   7  -1    38679.18    35832.58    639.99 o 
  17   7  -1     3720.84     2689.83     74.74 o 
  19   7  -1    28590.83    27190.92    324.00 o 
  21   7  -1     7804.28     9189.39    158.52 o 
  23   7  -1    16971.31    20083.26    268.42 o 
  25   7  -1    19009.64    18955.85    285.53 o 
  27   7  -1     7344.61     7991.71    136.84 o 
  29   7  -1     8072.49     9200.89    260.61 o 
  31   7  -1     2873.09     4034.93    169.04 o 
  33   7  -1     7219.17     6436.84    222.02 o 
  35   7  -1    13396.29    14771.39    367.36 o 
  37   7  -1     6728.22     7335.89    250.47 o 
  39   7  -1     8328.68     8563.90    278.60 o 
  41   7  -1     3596.51     3400.89    172.99 o 
  43   7  -1     7486.48     7158.23    262.84 o 
  45   7  -1     5533.82     6419.31    253.31 o 
  47   7  -1     2270.25     2161.20     77.08 o 
  49   7  -1     6593.79     6130.87    121.14 o 
  51   7  -1     3334.66     3070.88     90.10 o 
  53   7  -1     1965.22     1830.48     76.62 o 
  55   7  -1    13359.55    13003.83    213.77 o 
  57   7  -1     3215.92     3270.79    103.27 o 
  59   7  -1     2315.01     2108.59     81.94 o 
  61   7  -1     9746.16    10025.08    181.24 o 
  63   7  -1      547.54      526.28     42.06 o 
  65   7  -1      882.17      838.35     60.51 o 
  67   7  -1     3551.26     3822.26    124.57 o 
  69   7  -1      228.76      295.00     39.24 o 
  71   7  -1     7016.59     6943.50    155.11 o 
  73   7  -1     1579.38     1560.84     85.66 o 
  75   7  -1      810.09      779.28    119.88 o 
  77   7  -1     1000.15      926.88     83.87 o 
  79   7  -1     1421.11     1453.94     89.42 o 
   1   9  -1    12509.76    14646.76    117.57 o 
   3   9  -1    41477.87    40310.61    249.74 o 
   5   9  -1    13819.03    13442.94    122.13 o 
   7   9  -1     1096.66      840.68     25.78 o 
   9   9  -1    68455.54    66672.45    421.09 o 
  11   9  -1     1331.75     1028.98     29.28 o 
  13   9  -1    16082.63    15619.33    183.90 o 
  15   9  -1     3319.42     3460.43     84.13 o 
  17   9  -1    12626.95    12921.94    166.83 o 
  19   9  -1     8510.01     8687.72    134.16 o 
  21   9  -1    20792.45    22649.67    477.05 o 
  23   9  -1    17027.58    18054.81    189.79 o 
  25   9  -1    32738.48    34462.04    302.82 o 
  27   9  -1    29484.15    28868.27    347.53 o 
  29   9  -1    13280.45    14707.57    245.29 o 
  31   9  -1    15950.51    16610.25    269.47 o 
  33   9  -1     4689.15     4532.61    187.99 o 
  35   9  -1     3700.37     4173.11    183.49 o 
  37   9  -1     2172.65     2096.65    130.56 o 
  39   9  -1     1625.16     1506.23    114.26 o 
  41   9  -1      531.52      769.15     84.75 o 
  43   9  -1     4896.81     4863.69    106.14 o 
  45   9  -1      535.85      762.46     43.21 o 
  47   9  -1     1185.99     1080.54     52.44 o 
  49   9  -1     1201.42     1329.86     58.70 o 
  51   9  -1     9749.69     9931.89    211.80 o 
  53   9  -1     3189.25     3105.44    115.04 o 
  55   9  -1      228.63      402.89     45.86 o 
  57   9  -1     3166.75     3343.40    118.72 o 
  59   9  -1     3663.03     3657.18    122.50 o 
  61   9  -1     1759.30     1866.09     85.77 o 
  63   9  -1     2302.68     2251.60     91.36 o 
  65   9  -1     1759.02     1803.07     90.21 o 
  67   9  -1     4426.07     5045.84    109.29 o 
  69   9  -1      297.38      236.96     28.13 o 
  71   9  -1      376.28      402.85     44.62 o 
  73   9  -1       28.98      -13.12     30.02 o 
  75   9  -1     2198.68     2342.77    121.89 o 
   1  11  -1    26324.67    28428.18    250.71 o 
   3  11  -1    10275.77    10454.67    128.71 o 
   5  11  -1    10971.58    12232.24    142.44 o 
   7  11  -1    54376.60    56997.25    676.82 o 
   9  11  -1    57088.93    58927.11    530.54 o 
  11  11  -1     7364.28     7578.52    158.38 o 
  13  11  -1    14810.66    15043.77    242.33 o 
  15  11  -1     3180.94     3327.66     90.21 o 
  17  11  -1     1060.43     1139.23     43.84 o 
  19  11  -1    17172.56    16973.83    195.80 o 
  21  11  -1    13270.01    13980.01    238.60 o 
  23  11  -1     5456.67     5466.53    105.15 o 
  25  11  -1    27680.14    29813.31    331.63 o 
  27  11  -1     2229.63     2315.98     77.04 o 
  29  11  -1    43859.64    47767.73    617.87 o 
  31  11  -1     4798.29     5140.28    153.98 o 
  33  11  -1     4175.51     4501.96    148.13 o 
  35  11  -1      608.60      681.27     60.62 o 
  37  11  -1     3397.00     3130.16    110.12 o 
  39  11  -1      767.48      782.37     43.98 o 
  41  11  -1     3490.31     3208.32    108.49 o 
  43  11  -1     3254.22     2998.86     77.52 o 
  45  11  -1     1978.50     1989.08     70.16 o 
  47  11  -1     8461.97     8322.95    192.26 o 
  49  11  -1       26.63       54.82     44.25 o 
  51  11  -1     3034.11     2989.94    113.94 o 
  53  11  -1      545.88      548.92     56.60 o 
  55  11  -1     2552.61     2555.91    104.29 o 
  57  11  -1       81.85      189.89     34.61 o 
  59  11  -1     1794.11     2002.69    104.18 o 
  61  11  -1     5112.17     5474.11    140.12 o 
  63  11  -1     1781.76     1593.70     62.47 o 
  65  11  -1     4562.38     4370.08     98.09 o 
  67  11  -1     3364.96     3475.25     81.27 o 
  69  11  -1     3325.16     3553.82     75.18 o 
  71  11  -1     2869.53     2529.03     79.50 o 
   1  13  -1      595.18      676.46    123.16 o 
   3  13  -1      827.79     1200.06     71.26 o 
   5  13  -1     3952.85     3743.75    126.86 o 
   7  13  -1     9884.47    10791.41    175.29 o 
   9  13  -1     1367.47     1893.79     69.89 o 
  11  13  -1    15586.30    15578.98    270.42 o 
  13  13  -1     3566.87     3751.81    101.58 o 
  15  13  -1     1899.34     2056.39     76.07 o 
  17  13  -1    28335.16    27416.95    332.96 o 
  19  13  -1    10221.88    10743.05    292.69 o 
  21  13  -1    20610.94    21286.49    289.51 o 
  23  13  -1    16542.92    15465.98    348.32 o 
  25  13  -1     9646.77     9891.84    249.39 o 
  27  13  -1    11170.72    10975.35    269.56 o 
  29  13  -1     8673.58     8302.38    236.19 o 
  31  13  -1     3718.12     3784.07     93.65 o 
  33  13  -1    11276.45    11294.91    161.11 o 
  35  13  -1     6196.69     6581.19    118.73 o 
  37  13  -1    10341.40     9844.06    149.49 o 
  39  13  -1     1392.31     1412.42     65.51 o 
  41  13  -1    18991.19    19226.69    279.64 o 
  43  13  -1     4942.71     4899.90    147.88 o 
  45  13  -1     5941.11     5225.72    150.17 o 
  47  13  -1     3971.42     4503.73    139.14 o 
  49  13  -1     2419.05     2562.18    104.66 o 
  51  13  -1     1255.22     1235.60     72.22 o 
  53  13  -1    12729.84    13652.48    247.21 o 
  55  13  -1     5242.60     5615.75    172.62 o 
  57  13  -1      778.70      901.36     57.88 o 
  59  13  -1     1846.14     1900.01     78.30 o 
  61  13  -1     6279.28     6533.35    141.71 o 
  63  13  -1      769.34      794.45     48.11 o 
  65  13  -1      151.85      183.48     24.04 o 
  67  13  -1     7854.05     7480.97    125.03 o 
  69  13  -1     1053.10     1152.03     50.37 o 
   1  15  -1     2769.17     2565.40    113.27 o 
   3  15  -1     7850.54     7063.73    192.06 o 
   5  15  -1    21377.47    22392.75    373.68 o 
   7  15  -1    13544.36    15118.96    295.79 o 
   9  15  -1    11151.70    11616.42    254.76 o 
  11  15  -1      942.00     1061.16     74.22 o 
  13  15  -1     9808.28    10186.10    237.48 o 
  15  15  -1    11264.90    11021.01    248.73 o 
  17  15  -1     7187.31     6763.50    303.16 o 
  19  15  -1      725.85      532.05     88.67 o 
  21  15  -1     9090.99     9412.32    226.07 o 
  23  15  -1    21333.04    20576.96    322.28 o 
  25  15  -1     5278.32     4813.96    128.42 o 
  27  15  -1     1836.40     1876.10     81.35 o 
  29  15  -1     9267.73     9005.67    183.20 o 
  31  15  -1     3599.64     3340.88    111.08 o 
  33  15  -1    19962.78    19756.45    289.07 o 
  35  15  -1    10727.41    11257.31    293.47 o 
  37  15  -1    21719.43    22237.75    438.19 o 
  39  15  -1     2412.00     2159.46    105.25 o 
  41  15  -1     5432.32     5421.75    164.92 o 
  43  15  -1     6206.98     5644.84    168.66 o 
  45  15  -1     1753.95     1610.88     91.31 o 
  47  15  -1     2850.49     3376.80    128.23 o 
  49  15  -1     2915.95     2885.97    137.31 o 
  51  15  -1     2371.50     2410.04     91.58 o 
  53  15  -1     2133.34     2452.84     90.41 o 
  55  15  -1     1002.24     1085.35     60.99 o 
  57  15  -1     2903.65     2634.83    127.25 o 
  59  15  -1      466.84      271.08     47.01 o 
  61  15  -1     1272.20     1480.28     64.54 o 
  63  15  -1     1507.70     1526.41     72.10 o 
  65  15  -1      833.98      745.14     50.82 o 
  67  15  -1     1086.22     1015.23     81.47 o 
  69  15  -1     2664.17     2100.51     99.48 o 
   1  17  -1     8741.34     8549.64    163.33 o 
   3  17  -1     8136.62     7843.88    155.50 o 
   5  17  -1     4583.44     4654.09    118.17 o 
   7  17  -1       37.01       39.36     24.51 o 
   9  17  -1      666.74      747.65     58.43 o 
  11  17  -1    19081.11    18554.88    256.53 o 
  13  17  -1    13361.84    14294.06    222.55 o 
  15  17  -1    11836.95    12396.54    207.65 o 
  17  17  -1    20176.60    19878.11    275.09 o 
  19  17  -1     8224.90     8229.36    151.12 o 
  21  17  -1    27270.75    28126.84    432.03 o 
  23  17  -1     8260.61     8173.04    169.96 o 
  25  17  -1     1619.96     2045.57     84.86 o 
  27  17  -1     9263.39    10129.89    194.84 o 
  29  17  -1    22635.67    22843.06    310.05 o 
  31  17  -1     1280.41     1469.64     75.06 o 
  33  17  -1     6772.07     7038.36    162.98 o 
  35  17  -1     3722.44     3539.62    130.69 o 
  37  17  -1     6909.49     6924.07    183.94 o 
  39  17  -1      622.25      709.82     60.66 o 
  41  17  -1     1629.35     1535.29     85.07 o 
  43  17  -1      341.42      303.68     55.88 o 
  45  17  -1      427.09      548.86     64.40 o 
  47  17  -1     1313.51     1468.47     96.30 o 
  49  17  -1     1243.88     1616.21     98.90 o 
  51  17  -1      842.06     1034.99     95.52 o 
  53  17  -1      171.72      173.53     65.63 o 
  55  17  -1      691.65      696.75     58.25 o 
  57  17  -1      363.14      470.95     46.84 o 
  59  17  -1      683.20      812.11     63.34 o 
  61  17  -1      219.93      166.81     20.08 o 
  63  17  -1      319.46      299.70     28.72 o 
  65  17  -1     2642.61     2238.67    105.24 o 
   1  19  -1     9379.96     9392.67    262.25 o 
   3  19  -1     1578.48     1270.62     95.38 o 
   5  19  -1      555.16      784.75    139.14 o 
   7  19  -1      698.41      668.73     71.98 o 
   9  19  -1     3678.12     3040.87    145.71 o 
  11  19  -1      207.00      216.96     36.22 o 
  13  19  -1     7782.83     8066.38    163.55 o 
  15  19  -1     1444.41     1530.02     72.53 o 
  17  19  -1     4515.41     4728.46    153.13 o 
  19  19  -1     6082.79     6026.57    168.62 o 
  21  19  -1     6791.37     6569.77    177.17 o 
  23  19  -1     1741.55     1829.89     93.48 o 
  25  19  -1    21785.40    21619.01    343.64 o 
  27  19  -1     7252.67     7692.35    248.10 o 
  29  19  -1     1478.04     1588.41     88.50 o 
  31  19  -1     7181.16     7279.69    187.09 o 
  33  19  -1     6562.65     6217.84    171.16 o 
  35  19  -1     3666.44     3851.34    132.64 o 
  37  19  -1     3097.58     3402.87    123.09 o 
  39  19  -1     2422.51     2478.69    102.80 o 
  41  19  -1     2223.42     2118.33     93.88 o 
  43  19  -1      863.46      587.59     62.13 o 
  45  19  -1      305.11      329.86     49.63 o 
  47  19  -1       62.83      149.54     37.44 o 
  49  19  -1     4766.59     4908.64    153.49 o 
  51  19  -1      709.61      991.01     66.24 o 
  53  19  -1     1958.38     2323.56    132.00 o 
  55  19  -1      686.66      600.43     36.92 o 
  57  19  -1      390.80      401.16     24.72 o 
  59  19  -1     1271.32     1249.59     52.96 o 
   1  21  -1      214.99      201.79     43.68 o 
   3  21  -1     3777.86     4358.37    172.44 o 
   5  21  -1     2262.31     2082.04    119.39 o 
   7  21  -1     4952.23     4969.73    143.00 o 
   9  21  -1      824.10     1057.57     61.09 o 
  11  21  -1    16885.74    16381.70    245.05 o 
  13  21  -1      948.71      996.87     59.27 o 
  15  21  -1     8636.71     8365.23    203.22 o 
  17  21  -1       35.55       86.49     73.08 o 
  19  21  -1     1371.07     1365.36     77.85 o 
  21  21  -1     4586.27     4172.10    134.62 o 
  23  21  -1     1460.63     1408.00     79.71 o 
  25  21  -1     3887.42     4320.06    136.95 o 
  27  21  -1     7684.88     7784.91    184.16 o 
  29  21  -1     2670.39     2802.63    108.60 o 
  31  21  -1    13612.90    14377.90    301.59 o 
  33  21  -1     1488.66     1446.93     89.50 o 
  35  21  -1     2636.73     2241.68     92.18 o 
  37  21  -1      544.70      453.79     43.76 o 
  39  21  -1     1461.28     1676.48     93.54 o 
  41  21  -1     2731.97     3161.58    123.49 o 
  43  21  -1     1108.94     1093.51    118.43 o 
  45  21  -1     5467.36     5090.50    145.42 o 
  47  21  -1     2887.91     2737.52     81.25 o 
  49  21  -1     3018.44     3121.47    142.55 o 
  51  21  -1     2111.87     2455.33     80.80 o 
  53  21  -1     1982.46     1722.84     59.89 o 
   1  23  -1     3735.47     3938.07     96.67 o 
   3  23  -1     3905.92     4154.28    110.26 o 
   5  23  -1     2082.06     2282.03     81.37 o 
   7  23  -1     2377.47     2178.63     78.48 o 
   9  23  -1     1223.26      992.58     46.57 o 
  11  23  -1     1624.69     1887.16     70.55 o 
  13  23  -1     1647.24     1884.80     70.05 o 
  15  23  -1     4669.24     4967.65    138.38 o 
  17  23  -1     5253.52     5899.44    148.05 o 
  19  23  -1     1171.13     1243.06     77.96 o 
  21  23  -1     2964.61     3337.43    109.48 o 
  23  23  -1     1552.08     1834.67     80.22 o 
  25  23  -1     3155.68     3273.71    106.40 o 
  27  23  -1     2286.25     2294.06    137.68 o 
  29  23  -1      456.05      484.92     43.96 o 
  31  23  -1     4632.64     4578.27    119.32 o 
  33  23  -1     1756.85     1527.57     66.98 o 
  35  23  -1      466.73      556.82     49.49 o 
  37  23  -1        2.00       60.24     30.21 o 
  39  23  -1     4053.08     3777.81    137.44 o 
  41  23  -1      674.09      676.24     46.62 o 
  43  23  -1     1037.39     1249.82     58.07 o 
  45  23  -1     1951.74     2220.90     96.18 o 
   1  25  -1     1512.13     1453.07     45.07 o 
   3  25  -1     1498.25     1713.41     53.80 o 
   5  25  -1     1934.84     1634.09     52.18 o 
   7  25  -1      983.75     1061.30     41.82 o 
   9  25  -1     1273.62     1376.69     54.97 o 
  11  25  -1       66.52       60.32     23.35 o 
  13  25  -1      105.53      144.89     25.01 o 
  15  25  -1     1315.76     1388.08     61.57 o 
  17  25  -1     1216.63     1289.44     47.61 o 
  19  25  -1     3395.18     3396.35    140.56 o 
  21  25  -1      877.41      790.51     42.00 o 
  23  25  -1     2980.48     2838.52     78.80 o 
  25  25  -1     2348.99     2343.99     64.04 o 
  27  25  -1     3188.43     3142.37     79.42 o 
  29  25  -1     6378.57     6161.55    298.37 o 
  31  25  -1     7558.58     7697.11    221.31 o 
  33  25  -1     1479.75     1226.38     51.25 o 
  35  25  -1     3073.90     2959.57    110.38 o 
   1  27  -1     1154.23     1035.65     51.66 o 
   3  27  -1      160.45      214.37     25.62 o 
   5  27  -1     2221.81     2118.01     72.44 o 
   7  27  -1     2338.73     1876.97    110.50 o 
   9  27  -1     2356.47     2252.10     87.75 o 
  11  27  -1     2580.98     3444.08    133.22 o 
  13  27  -1     2017.96     2032.02     99.37 o 
  15  27  -1     1569.75     1441.99     81.21 o 
  17  27  -1     5408.74     5001.33    151.10 o 
   4   0   0    37010.43    63570.47    774.21 o 
  16   0   0   240219.58   286076.31   3475.66 o 
  20   0   0    62728.11    37429.01    550.10 o 
  24   0   0    45034.93    65861.04    913.41 o 
  28   0   0    77081.41    66283.19    944.20 o 
  32   0   0    24189.81    21143.64    409.86 o 
  36   0   0    45202.07    42595.04    707.60 o 
  40   0   0     5858.17     6492.97    224.44 o 
  44   0   0     1635.77     1813.68    123.59 o 
  48   0   0    22697.77    23995.71    538.27 o 
  52   0   0     3131.75     3044.02    125.89 o 
  56   0   0    25778.91    28304.82    388.24 o 
  60   0   0    12194.45    10612.81    436.62 o 
  64   0   0      890.64      746.77     76.87 o 
  68   0   0      557.54      394.42     58.07 o 
  72   0   0     8866.02     8525.32    363.66 o 
  76   0   0       10.61       13.28     46.75 o 
  80   0   0       97.20      138.69     48.38 o 
  84   0   0     7376.90     6640.12    716.48 o 
   4   2   0     2501.22     2330.60     44.94 o 
   8   2   0    35471.95    33576.00    290.95 o 
  12   2   0   103849.77    97199.14    858.00 o 
  14   2   0   228395.66   174275.94   1490.92 o 
  16   2   0    31404.18    30921.55    322.21 o 
  20   2   0    59438.39    62888.09    934.86 o 
  22   2   0    45372.75    67903.10    655.96 o 
  24   2   0     5973.89     5989.67    114.46 o 
  26   2   0    44308.94    35691.15    397.56 o 
  28   2   0    43354.08    45155.04    487.95 o 
  30   2   0      186.18     1504.47    133.51 o 
  32   2   0     4528.11     6071.45    133.89 o 
  34   2   0    26315.86    36992.07    644.18 o 
  36   2   0     1127.76     1029.03     82.30 o 
  38   2   0      237.08      478.71     41.73 o 
  40   2   0     6563.78     8050.84    179.96 o 
  42   2   0    42031.28    43442.63    539.74 o 
  44   2   0      999.93     1172.20     83.66 o 
  46   2   0      907.82     1185.25     72.98 o 
  48   2   0      625.87      811.49     63.65 o 
  50   2   0     7476.19     8701.17    221.26 o 
  52   2   0       48.25      110.06     22.00 o 
  54   2   0    22670.33    25412.54    478.27 o 
  56   2   0     2481.31     2410.32     84.95 o 
  58   2   0     6302.78     5742.84    143.99 o 
  60   2   0       27.18       86.57     26.46 o 
  62   2   0       32.22      -12.34     23.14 o 
  64   2   0       37.44       35.16     24.96 o 
  66   2   0      928.81     1106.27     78.32 o 
  68   2   0     2547.24     2696.19     93.66 o 
  70   2   0       11.80        8.46     20.14 o 
  72   2   0     1239.80     1223.78     59.11 o 
  74   2   0     5316.12     5031.11    183.57 o 
  76   2   0      280.65      267.26     47.22 o 
  78   2   0       12.48        9.34     27.49 o 
  80   2   0      258.40      290.24     32.53 o 
  82   2   0      688.42      640.65     38.26 o 
  84   2   0      920.51      700.16    112.71 o 
   0   4   0   220809.89   167729.64   2052.34 o 
   2   4   0     4796.04     4838.78     79.78 o 
   4   4   0    82741.85   110726.10    687.47 o 
   6   4   0    48872.78    45027.43    284.58 o 
   8   4   0     7620.60    16836.23    152.92 o 
  10   4   0     9747.47     8950.42     79.32 o 
  12   4   0    50102.96    29570.40    212.93 o 
  14   4   0    72628.05    75464.31    788.55 o 
  16   4   0    54264.25    35470.07    297.55 o 
  18   4   0    33172.06    31883.74    479.89 o 
  20   4   0      199.81      660.05     27.79 o 
  22   4   0    11620.06    14686.44    201.66 o 
  24   4   0    60843.06    77018.57    745.47 o 
  26   4   0    25189.20    28210.74    276.93 o 
  28   4   0     2972.59     1205.62     53.52 o 
  30   4   0    10170.51     7843.15    175.85 o 
  32   4   0    62218.69    78662.82    795.20 o 
  34   4   0    43300.77    49835.01    768.73 o 
  36   4   0     5843.90     4569.58    123.14 o 
  38   4   0    25684.36    26655.49    366.97 o 
  40   4   0    13946.41    15314.42    262.48 o 
  42   4   0       50.93      113.84     26.19 o 
  44   4   0     1349.50     1634.87     82.05 o 
  46   4   0     3792.52     4256.34    138.02 o 
  48   4   0     1301.03     1579.92     84.83 o 
  50   4   0    14291.26    15080.00    214.49 o 
  52   4   0     3947.36     3381.27    100.00 o 
  54   4   0     5051.58     4900.04    144.08 o 
  56   4   0    13327.13    14416.19    260.57 o 
  58   4   0    10872.32    11085.48    241.82 o 
  60   4   0     3910.94     4094.25    144.38 o 
  62   4   0      612.21      448.63     43.83 o 
  64   4   0     2408.44     2760.24     98.30 o 
  66   4   0      611.87      561.20     46.21 o 
  68   4   0      510.30      718.16     50.66 o 
  70   4   0     2666.90     3221.30     97.93 o 
  72   4   0     3845.16     3677.93     99.69 o 
  74   4   0      473.00      558.78     38.32 o 
  76   4   0       44.38       77.07     43.20 o 
  78   4   0      499.27      553.69     43.01 o 
  80   4   0     1342.85     1542.79     89.12 o 
  82   4   0      666.95      550.09     34.40 o 
   2   6   0   268231.75   221014.00   1646.29 o 
   4   6   0   337796.38   315473.47   1888.40 o 
   6   6   0   223814.58   183914.52   1772.94 o 
   8   6   0     1006.83     1572.89     32.20 o 
  10   6   0     9517.95     4774.78    105.46 o 
  12   6   0    84753.09    85436.72    570.53 o 
  14   6   0    32393.68    24414.55    174.52 o 
  16   6   0    19603.34    16421.87    235.50 o 
  18   6   0     9524.67    13700.28    148.95 o 
  20   6   0    36047.52    40323.64    347.26 o 
  22   6   0     3655.35     7595.01    108.56 o 
  24   6   0     9563.00     8179.66    168.08 o 
  26   6   0    38584.39    36274.33    398.32 o 
  28   6   0   123031.88   127674.88   1210.49 o 
  30   6   0    18767.85    19090.13    223.19 o 
  32   6   0       56.44       94.15     22.03 o 
  34   6   0     1539.58      975.35     53.61 o 
  36   6   0    11127.98    10659.46    198.56 o 
  38   6   0     1287.40     1879.02     92.43 o 
  40   6   0     5588.16     5423.72    143.76 o 
  42   6   0     5066.22     5343.01    223.21 o 
  44   6   0     6462.22     6277.61    250.07 o 
  46   6   0     1136.34      956.12     99.51 o 
  48   6   0     8793.59     9906.46    235.03 o 
  50   6   0    14745.81    15730.02    323.53 o 
  52   6   0     4928.38     4743.78    122.68 o 
  54   6   0     2223.56     3225.98     91.19 o 
  56   6   0      157.92      312.20     42.43 o 
  58   6   0     1459.57     1299.10     69.19 o 
  60   6   0     9150.26     8858.59    179.77 o 
  62   6   0       99.79      258.46     34.93 o 
  64   6   0      228.07      463.04     43.22 o 
  66   6   0     4285.23     3555.27    107.39 o 
  68   6   0     5218.92     5127.30    125.86 o 
  70   6   0      161.11      202.46     31.27 o 
  72   6   0     3308.65     3464.40     93.75 o 
  74   6   0      366.91      361.98     27.89 o 
  76   6   0       12.45       -3.42     12.79 o 
  78   6   0      909.10      941.49     48.09 o 
  80   6   0        2.02       17.73     14.69 o 
   0   8   0    24413.35    29807.29    290.94 o 
   2   8   0   116553.34   111877.54    663.54 o 
   4   8   0     7284.52     5696.46     67.64 o 
   6   8   0     7090.04     7243.42     83.69 o 
   8   8   0    42139.64    37819.25    262.78 o 
  10   8   0      611.35      358.95     18.94 o 
  12   8   0    20316.61    24571.48    200.92 o 
  14   8   0     5575.25     5435.61     75.56 o 
  16   8   0     7432.23     9661.90    117.70 o 
  18   8   0     3737.58     4721.52     93.55 o 
  20   8   0    10781.80     8162.40    131.61 o 
  22   8   0     3525.46     2866.79     76.62 o 
  24   8   0     3423.49     3419.02     86.55 o 
  26   8   0    10646.40    11787.32    178.41 o 
  28   8   0     2085.27     2177.76     73.56 o 
  30   8   0    17256.90    16673.82    231.80 o 
  32   8   0    30300.66    33649.81    374.71 o 
  34   8   0    11097.41    11618.77    222.38 o 
  36   8   0     4395.47     4774.38    154.52 o 
  38   8   0    24580.14    25691.88    666.24 o 
  40   8   0     4169.19     4658.16    161.05 o 
  42   8   0    14036.11    15031.99    311.50 o 
  44   8   0     1021.20     1280.10     88.62 o 
  46   8   0     4312.02     4816.87    108.36 o 
  48   8   0     4779.58     5735.83    111.59 o 
  50   8   0    12624.01    12454.32    171.46 o 
  52   8   0      439.55      430.87     36.73 o 
  54   8   0    11375.89    10446.83    236.39 o 
  56   8   0    20019.90    23779.34    311.53 o 
  58   8   0     1669.40     1476.98     83.21 o 
  60   8   0       25.78       47.58     30.28 o 
  62   8   0     1454.85     1656.07     74.66 o 
  64   8   0     1885.97     1823.34     76.29 o 
  66   8   0      204.76      307.03     31.50 o 
  68   8   0      132.40       81.95     19.51 o 
  70   8   0       63.31       71.95     17.68 o 
  72   8   0     2506.28     2572.21     66.75 o 
  74   8   0        5.33       20.33     13.11 o 
  76   8   0      583.64      759.27     29.51 o 
  78   8   0     3682.15     2968.90    117.02 o 
   2  10   0    21903.32    22819.11    280.80 o 
   4  10   0      223.79      364.29     26.73 o 
   6  10   0   127980.03   133987.27   1091.93 o 
   8  10   0     1425.68     1177.77     33.38 o 
  10  10   0    23226.61    26860.41    215.50 o 
  12  10   0     1414.16     1445.29     39.29 o 
  14  10   0     4092.43     3317.61     62.33 o 
  16  10   0      986.76      554.69     26.63 o 
  18  10   0      433.23      498.21     26.52 o 
  20  10   0    13722.16    14186.71    174.88 o 
  22  10   0    19261.92    21565.31    232.92 o 
  24  10   0     7629.70     7710.25    128.20 o 
  26  10   0    22214.49    23819.38    291.51 o 
  28  10   0     3157.67     3295.75     95.03 o 
  30  10   0     2044.73     2022.33     75.77 o 
  32  10   0        2.09       13.20     25.37 o 
  34  10   0     3576.82     4232.14    116.92 o 
  36  10   0    30532.70    31595.95    383.05 o 
  38  10   0     1304.27     1124.87     91.35 o 
  40  10   0    13481.64    14036.83    299.49 o 
  42  10   0     1399.09     1964.19     68.74 o 
  44  10   0     9487.02    10644.19    167.55 o 
  46  10   0     3388.27     4158.04    103.79 o 
  48  10   0      720.26      685.31     43.73 o 
  50  10   0       10.04       28.80     26.01 o 
  52  10   0      297.49      278.93     48.79 o 
  54  10   0     1510.31     1426.07     86.16 o 
  56  10   0    20462.45    21237.69    327.29 o 
  58  10   0      195.40      353.08     33.14 o 
  60  10   0       85.23      109.88     21.17 o 
  62  10   0       13.94       21.20     18.53 o 
  64  10   0     1353.60     1700.70     58.98 o 
  66  10   0      498.21      320.87     37.28 o 
  68  10   0       42.36      210.81     30.33 o 
  70  10   0       92.94      110.80     22.56 o 
  72  10   0      442.71      497.01     51.53 o 
  74  10   0      227.78      233.06     28.50 o 
  76  10   0      937.29      712.21     59.29 o 
   0  12   0   122032.23   123386.79   3373.82 o 
   2  12   0      793.05      344.78     27.89 o 
   4  12   0    59005.06    63983.52    503.21 o 
   6  12   0    29470.01    29993.49    288.99 o 
   8  12   0    15713.13    17893.08    206.58 o 
  10  12   0      518.10      418.77     30.01 o 
  12  12   0     5588.77     5402.62    122.87 o 
  14  12   0    12990.15    14528.55    185.65 o 
  16  12   0     4956.42     5625.82    109.15 o 
  18  12   0     6550.27     6615.38    120.32 o 
  20  12   0     4277.71     4834.75    126.53 o 
  22  12   0    14659.46    14356.18    188.96 o 
  24  12   0    22845.68    22761.43    257.18 o 
  26  12   0     1660.91     1663.48     61.98 o 
  28  12   0    12144.52    11070.15    209.96 o 
  30  12   0    40201.97    41499.25    456.35 o 
  32  12   0      307.13      250.65     28.95 o 
  34  12   0     1905.31     1695.19     67.86 o 
  36  12   0       30.98      149.54     19.56 o 
  38  12   0     2646.24     2634.72     63.00 o 
  40  12   0       25.84       98.66     18.91 o 
  42  12   0     1306.31     1273.41     53.07 o 
  44  12   0      595.85      435.01     35.27 o 
  46  12   0     4187.27     3856.39    131.75 o 
  48  12   0      222.07      176.75     32.15 o 
  50  12   0      645.33      630.16     62.17 o 
  52  12   0     4157.71     3900.01    127.99 o 
  54  12   0    13939.62    12985.33    240.44 o 
  56  12   0     4480.88     4393.62    131.97 o 
  58  12   0       84.03       47.47     24.23 o 
  60  12   0    10992.23    12368.49    219.55 o 
  62  12   0     8476.27     8061.34    166.55 o 
  64  12   0       28.17       48.10     19.95 o 
  66  12   0      521.83      752.85     45.30 o 
  68  12   0     3640.18     3427.47    114.30 o 
  70  12   0      155.66      149.61     25.36 o 
  72  12   0     5663.22     5207.41    118.44 o 
  74  12   0     4228.37     3437.18    140.21 o 
   2  14   0       30.32       35.64     21.52 o 
   4  14   0      100.30      197.74     23.12 o 
   6  14   0     2422.16     2022.60     66.67 o 
   8  14   0      154.97      491.91     33.76 o 
  10  14   0    17126.75    17219.10    214.75 o 
  12  14   0    10373.17     9888.52    156.08 o 
  14  14   0    33401.82    31797.68    322.39 o 
  16  14   0     4070.21     3931.01     96.11 o 
  18  14   0     1340.57     1340.44     69.69 o 
  20  14   0      407.83      284.88     36.51 o 
  22  14   0    18197.41    19366.44    295.68 o 
  24  14   0     1694.36     1926.20     87.02 o 
  26  14   0    11695.58    11309.54    221.74 o 
  28  14   0    19455.54    20210.46    220.67 o 
  30  14   0     8096.03     8987.07    131.86 o 
  32  14   0       41.00      126.08     18.34 o 
  34  14   0     5871.14     6279.57    101.96 o 
  36  14   0    18679.88    19107.47    191.05 o 
  38  14   0     6428.69     6777.80    147.74 o 
  40  14   0     4941.87     4688.64    123.62 o 
  42  14   0     2060.65     1862.40     78.24 o 
  44  14   0    15134.23    15277.49    268.30 o 
  46  14   0     4666.86     4700.63    141.89 o 
  48  14   0     6906.69     6794.80    170.93 o 
  50  14   0      666.04      927.47     63.49 o 
  52  14   0     2792.74     2613.34    102.75 o 
  54  14   0     2886.90     2605.45    100.35 o 
  56  14   0      138.23      212.65     41.34 o 
  58  14   0     4912.89     4988.03    131.18 o 
  60  14   0    36151.02    36124.86    505.56 o 
  62  14   0     1246.64     1212.84     59.69 o 
  64  14   0     3932.45     4803.74    157.34 o 
  66  14   0      793.97      773.82     36.91 o 
  68  14   0      337.43      187.49     22.70 o 
  70  14   0       56.48       28.69     12.30 o 
   0  16   0    37530.45    35452.91    530.11 o 
   2  16   0    10125.56    10977.79    172.15 o 
   4  16   0    40369.95    41941.55    472.27 o 
   6  16   0    16279.54    15346.20    251.68 o 
   8  16   0      776.76      522.29     45.12 o 
  10  16   0      968.98      798.84     55.56 o 
  12  16   0     5344.81     4968.86    138.06 o 
  14  16   0     2401.62     2309.80     94.16 o 
  16  16   0     6380.26     7308.83    133.85 o 
  18  16   0    20250.35    19678.09    211.00 o 
  20  16   0     1581.08     1480.82     47.78 o 
  22  16   0    24375.58    24828.28    215.65 o 
  24  16   0       26.08       67.60     15.78 o 
  26  16   0      612.15      394.67     29.94 o 
  28  16   0    48832.20    45848.28    439.36 o 
  30  16   0    16271.51    17404.09    177.46 o 
  32  16   0    10922.58    11496.75    176.68 o 
  34  16   0       61.08       46.60     25.44 o 
  36  16   0      113.41      113.10     22.45 o 
  38  16   0     1613.51     1694.48     74.25 o 
  40  16   0     3956.99     4132.69    116.38 o 
  42  16   0     3800.61     3954.67    113.37 o 
  44  16   0     5605.83     6068.63    159.68 o 
  46  16   0     1577.60     1526.60     78.74 o 
  48  16   0       10.49       -5.11     23.21 o 
  50  16   0     2965.00     3270.55    110.52 o 
  52  16   0      882.49      782.07     74.24 o 
  54  16   0      902.75      986.09     61.60 o 
  56  16   0     4206.02     4396.48    116.30 o 
  58  16   0     7433.83     7973.58    131.37 o 
  60  16   0      323.65      484.87     30.61 o 
  62  16   0       10.31       14.64     13.19 o 
  64  16   0     1890.91     1616.65     99.67 o 
  66  16   0     1341.01     1379.13    139.70 o 
  68  16   0      756.61      624.02     69.98 o 
   2  18   0      289.67      526.93     36.56 o 
   4  18   0     1433.16     1261.46     79.58 o 
   6  18   0    25714.62    25415.08    312.61 o 
   8  18   0     6710.94     6465.16    164.58 o 
  10  18   0    32197.04    32522.71    325.63 o 
  12  18   0     2912.49     2941.34     78.56 o 
  14  18   0     7298.47     6283.30    100.80 o 
  16  18   0      748.82      924.37     38.66 o 
  18  18   0     1389.12     1265.44     52.51 o 
  20  18   0      364.30      221.11     28.16 o 
  22  18   0    20833.96    20843.61    300.44 o 
  24  18   0     2850.30     2173.45     77.02 o 
  26  18   0     4105.81     3817.05    100.98 o 
  28  18   0       50.69      157.40     30.02 o 
  30  18   0      204.69      185.63     32.69 o 
  32  18   0      588.60      733.72     53.98 o 
  34  18   0     4036.93     3963.90    118.26 o 
  36  18   0     6711.43     7599.83    138.94 o 
  38  18   0      853.41      785.00     50.86 o 
  40  18   0       21.20       28.40     21.95 o 
  42  18   0     6213.99     6636.86    159.78 o 
  44  18   0     3019.39     3221.33    140.11 o 
  46  18   0     2235.56     2048.98     83.71 o 
  48  18   0      331.47      335.45     35.91 o 
  50  18   0       15.54       -2.31     21.16 o 
  52  18   0       70.65      113.09     41.93 o 
  54  18   0     3634.99     3892.98     86.28 o 
  56  18   0     2314.20     1899.87     58.61 o 
  58  18   0     1926.24     1986.64     94.73 o 
  60  18   0        9.15       27.17     12.52 o 
  62  18   0      997.84     1101.03     54.55 o 
  64  18   0     2300.73     1800.67     59.43 o 
   0  20   0    18662.70    17301.52    335.16 o 
   2  20   0     4233.23     3575.06    118.76 o 
   4  20   0    10980.78     9010.36    229.59 o 
   6  20   0      340.21      288.74     34.23 o 
   8  20   0    11023.67    11658.80    198.94 o 
  10  20   0     3900.60     3789.56     99.10 o 
  12  20   0     3824.73     3032.09     89.57 o 
  14  20   0     1087.93     1156.74     62.58 o 
  16  20   0     5353.93     5714.88    137.09 o 
  18  20   0     1882.18     1450.69     83.49 o 
  20  20   0     3784.59     3499.51    110.58 o 
  22  20   0        6.13       88.07     24.60 o 
  24  20   0      371.56      461.78     42.18 o 
  26  20   0     3261.51     3660.88    112.05 o 
  28  20   0     4095.60     4068.85    117.51 o 
  30  20   0     4945.43     4388.94    121.27 o 
  32  20   0    16672.07    15267.06    234.02 o 
  34  20   0     6177.77     6241.82    141.12 o 
  36  20   0     5768.21     6810.80    174.54 o 
  38  20   0      320.24      297.53     41.07 o 
  40  20   0       20.50       60.57     32.62 o 
  42  20   0       94.14      157.98     40.06 o 
  44  20   0       72.15       38.42     24.03 o 
  46  20   0       64.63       18.45     22.48 o 
  48  20   0     2842.94     3176.47     98.38 o 
  50  20   0      324.54      426.87     37.61 o 
  52  20   0     8023.77     8400.85    148.23 o 
  54  20   0      453.51      502.92     47.01 o 
  56  20   0    12493.35    11403.90    458.87 o 
  58  20   0      677.34      634.13     46.46 o 
   2  22   0       95.90      136.80     21.68 o 
   4  22   0    13259.79    12385.44    163.86 o 
   6  22   0     2253.40     3319.06     88.89 o 
   8  22   0       20.96      103.30     22.08 o 
  10  22   0    11141.37    11795.47    174.29 o 
  12  22   0      250.74      210.17     25.75 o 
  14  22   0     5787.04     6235.80    141.12 o 
  16  22   0      387.11      182.08     31.30 o 
  18  22   0    10899.54    10682.08    187.84 o 
  20  22   0      205.39      466.99     41.74 o 
  22  22   0      423.53      424.09     39.44 o 
  24  22   0     1136.68      813.32     50.64 o 
  26  22   0       12.13       62.28     23.38 o 
  28  22   0     3923.80     4515.69    112.88 o 
  30  22   0      265.35      372.35     36.51 o 
  32  22   0     5945.92     5963.11    126.30 o 
  34  22   0     4530.65     5046.03    113.90 o 
  36  22   0       24.20       88.95     24.63 o 
  38  22   0     6005.04     5491.65    129.37 o 
  40  22   0     3150.38     3282.94    128.93 o 
  42  22   0     9560.13    10791.99    219.19 o 
  44  22   0       67.01       78.58     18.87 o 
  46  22   0     3346.32     2888.05    136.30 o 
  48  22   0        4.58        0.77     12.53 o 
  50  22   0      383.69      381.31     29.48 o 
   0  24   0     2521.37     2844.84     98.13 o 
   2  24   0       31.77       46.22     14.98 o 
   4  24   0     2423.96     1984.43     57.90 o 
   6  24   0     3879.01     4298.68     91.39 o 
   8  24   0     2782.72     3239.40     79.21 o 
  10  24   0       37.58       17.33     15.70 o 
  12  24   0       23.41       29.32     14.55 o 
  14  24   0       66.04       33.09     14.52 o 
  16  24   0      100.05       56.03     16.25 o 
  18  24   0        5.42       42.09     14.39 o 
  20  24   0     5276.24     5680.64     99.90 o 
  22  24   0      750.82      808.71     43.46 o 
  24  24   0     4443.00     3834.32     90.45 o 
  26  24   0     1028.64     1184.73     48.62 o 
  28  24   0       36.45       99.54     23.09 o 
  30  24   0      524.19      600.12     49.77 o 
  32  24   0     1528.31     1099.09     72.26 o 
  34  24   0      768.16      716.50     51.51 o 
  36  24   0      283.40      471.50     40.14 o 
  38  24   0        0.38       21.95     31.31 o 
  40  24   0       73.41       44.33     16.64 o 
  42  24   0      832.32      985.11     43.85 o 
   2  26   0        3.02       55.94     17.81 o 
   4  26   0       37.47      115.60     21.26 o 
   6  26   0     2339.20     2406.45     65.17 o 
   8  26   0     4062.15     3336.80     65.88 o 
  10  26   0      401.73      479.50     25.68 o 
  12  26   0     2680.79     2741.09     70.68 o 
  14  26   0     2577.93     2290.84     50.91 o 
  16  26   0       14.24       58.25     11.04 o 
  18  26   0     1579.73     1687.90     62.09 o 
  20  26   0      644.29      563.11     28.21 o 
  22  26   0     4046.97     3826.35    106.95 o 
  24  26   0      788.74      616.86     30.71 o 
  26  26   0      165.51      102.75     13.51 o 
  28  26   0      108.81      110.95     17.19 o 
  30  26   0       85.73      175.39     27.97 o 
   1   1   1    69043.53    56738.71    295.41 o 
   3   1   1    21882.73    28493.62    146.36 o 
   5   1   1    96459.51   104453.08    584.99 o 
   7   1   1   291974.66   308253.25   1600.96 o 
   9   1   1    43256.82    32935.77    235.28 o 
  11   1   1   319303.94   271613.56   2153.50 o 
  13   1   1     1482.18      734.10     27.93 o 
  15   1   1    82322.59    86159.69   1233.74 o 
  17   1   1    97963.99    82347.66    637.71 o 
  19   1   1     6841.74     3913.68     91.09 o 
  21   1   1    40140.43    47953.96    503.82 o 
  23   1   1    44145.84    40214.68    445.12 o 
  25   1   1    26540.49    21854.75    304.92 o 
  27   1   1    28863.32    32039.38    390.33 o 
  29   1   1     9443.52    11539.56    215.62 o 
  31   1   1    65437.98    62885.03    678.57 o 
  33   1   1    23277.74    27839.18    377.03 o 
  35   1   1     8864.42     9656.56    198.99 o 
  37   1   1    10924.21    10282.28    212.03 o 
  39   1   1       80.59      102.47     29.21 o 
  41   1   1    14765.16    16685.82    297.54 o 
  43   1   1     6774.02     7477.62    213.35 o 
  45   1   1     5990.94     5980.24    174.63 o 
  47   1   1     5152.26     5355.90    169.17 o 
  49   1   1      794.57      803.06     67.07 o 
  51   1   1    11009.91    10911.51    152.74 o 
  53   1   1     1374.75     1437.97     54.87 o 
  55   1   1     1361.97     1346.94     54.10 o 
  57   1   1      227.65      238.51     32.69 o 
  59   1   1      219.89      284.97     35.39 o 
  61   1   1     3353.59     3278.28    107.61 o 
  63   1   1     5234.15     4893.86    131.05 o 
  65   1   1    11617.78    11258.94    488.93 o 
  67   1   1     4702.51     4799.29    126.49 o 
  69   1   1     2233.00     2090.93     81.31 o 
  71   1   1      305.04      303.00     40.97 o 
  73   1   1     1544.13     1747.42     68.64 o 
  75   1   1      800.98      990.12     48.64 o 
  77   1   1     2942.92     3237.51     71.93 o 
  79   1   1      686.86      673.99     32.91 o 
  81   1   1     2657.19     3031.80     72.71 o 
  83   1   1     1929.76     1950.18     49.29 o 
   1   3   1   221513.47   176617.63    882.82 o 
   3   3   1   103242.43    84450.18    442.25 o 
   5   3   1   106166.74    83947.72    441.63 o 
   7   3   1     3856.49     7293.57     64.19 o 
   9   3   1     2886.07     1330.44     30.61 o 
  11   3   1    15809.68     9805.18    116.34 o 
  13   3   1    23435.97    29465.55    260.19 o 
  15   3   1    15351.67    10304.02    127.33 o 
  17   3   1    83636.63    72593.04    573.64 o 
  19   3   1    63065.40    56643.76    572.12 o 
  21   3   1    19245.96    23336.22    297.48 o 
  23   3   1     7894.46     9904.04    140.17 o 
  25   3   1    28170.15    24608.61    261.94 o 
  27   3   1    24091.17    22991.01    383.21 o 
  29   3   1    60659.16    63026.03   1141.58 o 
  31   3   1    64282.66    63047.88   1739.04 o 
  33   3   1     1811.70     1949.95     82.23 o 
  35   3   1     4334.85     5081.63    152.94 o 
  37   3   1    33322.81    34944.49    790.65 o 
  39   3   1     9642.94     9918.26    283.34 o 
  41   3   1     4811.88     5291.19    154.64 o 
  43   3   1      935.77     1153.10    137.71 o 
  45   3   1    11692.73    11962.04    256.12 o 
  47   3   1    16191.23    16172.83    473.70 o 
  49   3   1     5976.12     6401.71    125.24 o 
  51   3   1     3319.85     3201.39     73.55 o 
  53   3   1     6151.15     6213.47    196.60 o 
  55   3   1     4061.92     4603.41    100.53 o 
  57   3   1     4179.43     3906.54    115.91 o 
  59   3   1      712.84      802.33     54.32 o 
  61   3   1     5006.37     4348.19    123.06 o 
  63   3   1     8174.50     7714.06    165.06 o 
  65   3   1     1306.07     1601.57     90.17 o 
  67   3   1      457.83      506.56     54.74 o 
  69   3   1     1628.58     1821.64     91.20 o 
  71   3   1     1452.60     1491.04     66.94 o 
  73   3   1     1698.82     1758.39     68.17 o 
  75   3   1      442.81      515.32     33.40 o 
  77   3   1       19.21       50.90     18.22 o 
  79   3   1      532.75      580.68     35.38 o 
  81   3   1     2259.36     2457.28     61.89 o 
  83   3   1       14.94       -1.81     12.22 o 
   1   5   1    43798.73    38692.58    226.10 o 
   3   5   1   124732.41   124501.83    712.52 o 
   5   5   1    45177.75    41151.43    299.50 o 
   7   5   1    22699.84    27138.43    190.54 o 
   9   5   1    54185.61    44382.56    287.30 o 
  11   5   1    23676.74    17429.22    130.03 o 
  13   5   1    31293.57    31365.25    204.67 o 
  15   5   1    16248.75    19763.36    160.57 o 
  17   5   1     6485.16     6358.77     79.33 o 
  19   5   1    55220.39    50421.04    402.20 o 
  21   5   1    18574.33    20681.58    283.32 o 
  23   5   1     5045.56     4081.00     76.73 o 
  25   5   1    27266.63    27041.21    250.71 o 
  27   5   1    31014.71    31301.04    284.46 o 
  29   5   1     4848.56     5024.25    105.74 o 
  31   5   1     9176.28     9132.14    357.47 o 
  33   5   1    12989.96    13094.91    435.93 o 
  35   5   1     8985.37    10212.27    205.74 o 
  37   5   1     3610.02     3729.92    121.93 o 
  39   5   1    10264.75    10856.15    225.19 o 
  41   5   1     5951.87     6631.61    174.92 o 
  43   5   1    13319.06    13859.90    232.76 o 
  45   5   1     2781.16     2436.68     93.80 o 
  47   5   1     5855.72     5017.08    139.09 o 
  49   5   1    10135.88     9928.76    136.25 o 
  51   5   1     2194.16     2499.08     81.16 o 
  53   5   1     1034.44      946.78     43.30 o 
  55   5   1     3429.28     3627.03     97.64 o 
  57   5   1     3191.67     3454.81    112.56 o 
  59   5   1     2077.15     2342.64    108.87 o 
  61   5   1     6680.77     6668.72    184.35 o 
  63   5   1      603.05      643.56     83.98 o 
  65   5   1     3866.96     4105.76    119.30 o 
  67   5   1     4919.55     5397.53    133.41 o 
  69   5   1     1620.20     1674.62     71.72 o 
  71   5   1      114.90      113.03     21.05 o 
  73   5   1      969.74     1130.80     48.83 o 
  75   5   1     2108.86     2388.05     64.95 o 
  77   5   1     2431.91     2284.57     57.91 o 
  79   5   1      779.73      762.54     35.88 o 
  81   5   1      387.19      337.41     24.29 o 
   1   7   1    50380.61    52844.94    403.27 o 
   3   7   1     7761.03    10384.63    101.71 o 
   5   7   1    68608.01    59901.11    464.48 o 
   7   7   1    15105.83    16735.65    145.65 o 
   9   7   1     8203.80     9847.41    104.58 o 
  11   7   1    12527.84    12353.01    123.13 o 
  13   7   1    54175.21    50606.62    309.94 o 
  15   7   1    39917.15    37298.55    245.84 o 
  17   7   1     3939.82     2893.00     49.91 o 
  19   7   1    30090.52    28089.13    206.09 o 
  21   7   1     7053.04     8046.76    111.98 o 
  23   7   1    13643.39    15671.68    173.72 o 
  25   7   1    20013.64    19146.69    218.63 o 
  27   7   1     7415.04     7876.88    120.60 o 
  29   7   1     8815.69     9296.05    136.53 o 
  31   7   1     2164.50     2876.11     74.39 o 
  33   7   1     6565.78     5749.92    110.23 o 
  35   7   1    13836.75    14859.84    194.35 o 
  37   7   1     6067.46     6317.10    140.05 o 
  39   7   1     7899.17     8071.01    437.86 o 
  41   7   1     3709.80     3793.38    149.25 o 
  43   7   1     7142.68     6862.05    209.40 o 
  45   7   1     4993.43     5622.00    149.71 o 
  47   7   1     2489.98     2456.34     96.37 o 
  49   7   1     6981.29     6748.15    123.79 o 
  51   7   1     3684.88     3508.69     89.46 o 
  53   7   1     1727.18     1626.98     76.33 o 
  55   7   1    13335.62    13131.69    224.25 o 
  57   7   1     3851.57     3995.56    119.05 o 
  59   7   1     2361.09     2292.30     80.55 o 
  61   7   1     9636.09     9885.38    190.31 o 
  63   7   1      680.51      647.25     45.29 o 
  65   7   1      924.36      834.06     49.15 o 
  67   7   1     3658.71     4043.58    100.26 o 
  69   7   1      110.91      156.61     24.99 o 
  71   7   1     7379.83     7666.18    127.67 o 
  73   7   1     1606.83     1606.07     53.66 o 
  75   7   1      753.11      874.24     36.48 o 
  77   7   1     1025.36      968.63     38.25 o 
  79   7   1     1364.59     1341.24     47.77 o 
   1   9   1    11162.26    13192.95    158.87 o 
   3   9   1    39317.73    37783.29    323.89 o 
   5   9   1    11329.65    11017.31    113.76 o 
   7   9   1     1335.48     1034.17     31.86 o 
   9   9   1    67610.66    64332.66    428.60 o 
  11   9   1     1720.88     1401.89     39.94 o 
  13   9   1    17497.72    16705.15    162.40 o 
  15   9   1     3154.19     3109.02     62.97 o 
  17   9   1    12123.93    12255.57    218.14 o 
  19   9   1     9184.17     9175.22    120.18 o 
  21   9   1    21262.17    22151.18    277.12 o 
  23   9   1    17210.04    17632.08    217.24 o 
  25   9   1    32279.50    32663.77    319.90 o 
  27   9   1    26519.43    25029.85    361.78 o 
  29   9   1    14816.36    15765.45    209.48 o 
  31   9   1    15289.67    15680.87    218.73 o 
  33   9   1     4786.76     4631.34    111.48 o 
  35   9   1     3655.95     3807.34    108.97 o 
  37   9   1     1943.25     1890.57     82.84 o 
  39   9   1     1311.53     1218.39     85.56 o 
  41   9   1      612.08      631.40     63.47 o 
  43   9   1     4348.62     4601.25    105.48 o 
  45   9   1      531.93      716.84     34.29 o 
  47   9   1      864.02      779.62     36.56 o 
  49   9   1     1218.45     1318.80     47.35 o 
  51   9   1     9299.32     9750.83    184.15 o 
  53   9   1     2357.49     2451.41     83.35 o 
  55   9   1      369.04      506.81     39.95 o 
  57   9   1     3221.09     3420.53     97.64 o 
  59   9   1     3496.96     3466.11     88.29 o 
  61   9   1     1761.11     1806.09     62.29 o 
  63   9   1     2131.99     1990.07     71.13 o 
  65   9   1     1693.12     1801.15     58.88 o 
  67   9   1     4657.68     5182.70    109.92 o 
  69   9   1      320.24      261.35     24.38 o 
  71   9   1      330.73      338.59     29.22 o 
  73   9   1       47.95       61.60     16.50 o 
  75   9   1     2149.85     2287.94     95.81 o 
  77   9   1      721.04      555.78     39.41 o 
   1  11   1    28712.83    29972.01    292.30 o 
   3  11   1    10780.32    10657.88    153.26 o 
   5  11   1    13335.00    14665.47    185.92 o 
   7  11   1    54072.64    55514.32    469.27 o 
   9  11   1    58101.72    60009.41    487.97 o 
  11  11   1     7345.02     7232.70    125.68 o 
  13  11   1    12719.72    12880.89    176.47 o 
  15  11   1     3101.61     3372.58     84.96 o 
  17  11   1      901.84      984.07     47.28 o 
  19  11   1    18175.12    17281.01    184.64 o 
  21  11   1    13091.82    13259.49    168.50 o 
  23  11   1     5757.13     5678.55    114.27 o 
  25  11   1    29493.56    30272.26    322.36 o 
  27  11   1     2596.74     2641.18     81.05 o 
  29  11   1    42456.15    44752.02    743.05 o 
  31  11   1     4432.97     4541.15    112.30 o 
  33  11   1     3144.50     3026.91     93.02 o 
  35  11   1      810.71      862.90     51.77 o 
  37  11   1     4241.88     3869.72     81.33 o 
  39  11   1      895.51      902.33     37.86 o 
  41  11   1     4033.92     3749.13     92.67 o 
  43  11   1     2630.89     2370.55     62.32 o 
  45  11   1     2161.90     2092.69     59.01 o 
  47  11   1     8350.03     8483.47    151.77 o 
  49  11   1       65.91      101.71     25.67 o 
  51  11   1     3228.07     3361.28     85.88 o 
  53  11   1      495.61      550.41     35.98 o 
  55  11   1     3099.77     3076.37     80.47 o 
  57  11   1       89.27      205.32     24.46 o 
  59  11   1     1652.58     1659.50     64.05 o 
  61  11   1     5972.97     6366.76    172.94 o 
  63  11   1     1627.23     1549.60     58.70 o 
  65  11   1     4643.23     4410.72    127.08 o 
  67  11   1     3693.43     3743.73     83.91 o 
  69  11   1     3142.64     3513.00     81.50 o 
  71  11   1     2696.69     2560.60    157.66 o 
  73  11   1     1031.99     1192.73     58.72 o 
  75  11   1      398.96      392.80     30.84 o 
   1  13   1      525.02      483.91     35.15 o 
   3  13   1      920.17     1106.40     50.72 o 
   5  13   1     5098.83     4806.28    106.89 o 
   7  13   1     9709.49    10121.74    160.98 o 
   9  13   1     1681.65     2379.62     76.10 o 
  11  13   1    15531.08    15383.84    208.45 o 
  13  13   1     2820.90     2750.96     82.38 o 
  15  13   1     1413.69     1593.66     64.34 o 
  17  13   1    27412.79    26187.59    294.62 o 
  19  13   1    10718.60    11155.63    178.70 o 
  21  13   1    22125.40    22305.97    272.22 o 
  23  13   1    17461.59    16278.12    271.97 o 
  25  13   1    10478.44    10683.75    217.18 o 
  27  13   1     9411.85     9001.22    199.87 o 
  29  13   1     7139.41     6848.95    175.33 o 
  31  13   1     3641.82     3760.69     74.82 o 
  33  13   1    10486.33    10471.63    123.71 o 
  35  13   1     6052.24     6403.39     96.14 o 
  37  13   1    10072.36     9678.42    121.29 o 
  39  13   1     1371.57     1368.81     45.25 o 
  41  13   1    18706.79    19353.18    269.39 o 
  43  13   1     4119.66     4129.68    116.82 o 
  45  13   1     6147.01     5558.73    136.29 o 
  47  13   1     4111.20     4751.89    125.08 o 
  49  13   1     2249.69     2411.67     88.54 o 
  51  13   1     1164.24     1137.92     61.73 o 
  53  13   1    12450.35    13350.01    211.18 o 
  55  13   1     4919.03     5382.03    126.37 o 
  57  13   1      566.43      643.23     54.72 o 
  59  13   1     1945.29     1943.50     69.95 o 
  61  13   1     5699.94     6116.31    149.85 o 
  63  13   1      822.07      783.36     52.82 o 
  65  13   1      167.07      228.68     30.90 o 
  67  13   1     7501.23     7711.21    143.63 o 
  69  13   1     1222.59     1402.99     68.38 o 
  71  13   1     4363.12     4645.38    205.69 o 
  73  13   1      404.38      369.44     27.44 o 
   1  15   1     3508.06     3391.35     95.71 o 
   3  15   1     7323.26     6381.39    133.33 o 
   5  15   1    22853.56    23226.48    279.31 o 
   7  15   1    12096.69    13244.63    200.60 o 
   9  15   1    10865.82    10979.02    180.43 o 
  11  15   1      895.84      929.65     51.67 o 
  13  15   1    10220.29    10539.26    199.28 o 
  15  15   1    10888.62    10561.48    179.45 o 
  17  15   1     6886.13     6396.28    137.46 o 
  19  15   1     1125.12     1129.65     58.06 o 
  21  15   1     8685.33     9067.32    141.70 o 
  23  15   1    23084.30    21904.89    175.98 o 
  25  15   1     5105.67     4593.46     74.80 o 
  27  15   1     1793.23     1763.54     50.57 o 
  29  15   1    10094.76    10138.12    135.69 o 
  31  15   1     3084.09     2879.13     65.01 o 
  33  15   1    20635.61    20434.24    196.56 o 
  35  15   1    10869.69    11073.34    159.81 o 
  37  15   1    23271.37    22824.05    242.69 o 
  39  15   1     2958.53     2783.59     78.38 o 
  41  15   1     5193.57     4838.59    110.93 o 
  43  15   1     5731.72     5034.18    129.67 o 
  45  15   1     1416.10     1153.80     62.41 o 
  47  15   1     2916.79     3413.88    104.48 o 
  49  15   1     3305.96     3253.20     99.75 o 
  51  15   1     2605.71     2600.53     77.31 o 
  53  15   1     2378.37     2524.84     73.79 o 
  55  15   1     1481.87     1618.23     56.25 o 
  57  15   1     2567.68     2417.82     77.92 o 
  59  15   1      549.80      422.25     41.62 o 
  61  15   1     1604.68     2083.81     78.54 o 
  63  15   1     1442.27     1542.18     64.27 o 
  65  15   1      870.44      815.18     61.66 o 
  67  15   1     1028.42     1130.16     45.18 o 
  69  15   1     2768.62     2541.29     80.01 o 
   1  17   1     8399.64     8143.31    110.77 o 
   3  17   1     7041.17     6669.63     88.03 o 
   5  17   1     4733.02     4864.74     78.13 o 
   7  17   1        4.92       16.26     12.54 o 
   9  17   1      866.78      847.24     33.84 o 
  11  17   1    17824.18    17037.44    159.32 o 
  13  17   1    11991.55    12337.38    125.75 o 
  15  17   1    11586.20    11637.36    122.01 o 
  17  17   1    19217.94    18694.52    154.82 o 
  19  17   1     8539.05     8189.39    103.68 o 
  21  17   1    28609.36    28774.14    228.62 o 
  23  17   1     8157.74     7534.35    119.91 o 
  25  17   1     1685.54     2045.84     67.07 o 
  27  17   1     9836.95    10322.20    154.32 o 
  29  17   1    21184.81    20922.35    237.52 o 
  31  17   1     1555.28     1745.35     62.88 o 
  33  17   1     6439.21     6433.62    120.20 o 
  35  17   1     4522.34     4352.79     97.60 o 
  37  17   1     6265.12     6462.16    118.55 o 
  39  17   1      550.28      694.34     43.16 o 
  41  17   1     1946.68     1867.24     77.28 o 
  43  17   1      447.43      413.85     34.57 o 
  45  17   1      730.54      818.37     45.45 o 
  47  17   1     1371.46     1618.56     60.94 o 
  49  17   1     1232.65     1447.19     51.90 o 
  51  17   1     1064.24     1276.95     51.46 o 
  53  17   1      196.80      227.08     22.85 o 
  55  17   1      631.34      651.43     38.42 o 
  57  17   1      502.24      645.17     49.72 o 
  59  17   1      653.12      874.62     47.08 o 
  61  17   1      170.31      153.98     21.46 o 
  63  17   1      415.15      389.67     27.09 o 
  65  17   1     2822.77     2713.50     78.38 o 
   1  19   1     8630.67     8215.67    140.47 o 
   3  19   1     1146.44      837.74     44.52 o 
   5  19   1      552.77      658.69     40.22 o 
   7  19   1      272.13      264.40     23.42 o 
   9  19   1     3148.75     2536.81     72.18 o 
  11  19   1      403.58      426.50     31.89 o 
  13  19   1     7100.73     7223.74    125.10 o 
  15  19   1     1653.01     1690.05     60.53 o 
  17  19   1     4487.80     4646.53    100.42 o 
  19  19   1     6602.36     6619.50    121.02 o 
  21  19   1     6843.29     6541.10    111.08 o 
  23  19   1     1987.49     2043.72     62.48 o 
  25  19   1    22406.09    22092.19    220.19 o 
  27  19   1     7962.67     8172.70    125.59 o 
  29  19   1     1649.62     1694.10     56.47 o 
  31  19   1     6128.30     6322.37    108.52 o 
  33  19   1     6879.20     6855.48    112.37 o 
  35  19   1     3745.73     3960.78     83.13 o 
  37  19   1     3371.39     3902.54     86.68 o 
  39  19   1     1827.33     1781.46     60.21 o 
  41  19   1     2240.17     2180.58     69.83 o 
  43  19   1      707.19      566.56     36.82 o 
  45  19   1      262.74      385.64     29.38 o 
  47  19   1       58.86      124.14     19.44 o 
  49  19   1     4305.46     4502.41     86.79 o 
  51  19   1      783.97     1049.48     47.39 o 
  53  19   1     1711.04     1980.92     57.59 o 
  55  19   1      442.14      353.65     23.70 o 
  57  19   1      439.92      473.57     29.00 o 
  59  19   1      995.58     1141.49     53.68 o 
   1  21   1      161.00      108.68     20.02 o 
   3  21   1     3809.21     4371.03     93.73 o 
   5  21   1     2293.27     2041.08     63.55 o 
   7  21   1     4601.55     4523.55    105.63 o 
   9  21   1      871.05     1043.93     51.38 o 
  11  21   1    17688.21    16917.14    247.70 o 
  13  21   1      927.13      914.38     47.92 o 
  15  21   1     8772.89     8483.43    145.04 o 
  17  21   1      140.08      174.47     25.26 o 
  19  21   1     1431.01     1314.77     56.31 o 
  21  21   1     3917.25     3428.94     90.03 o 
  23  21   1     1441.56     1337.32     56.85 o 
  25  21   1     4100.09     4538.74     93.15 o 
  27  21   1     7754.00     7739.25    123.15 o 
  29  21   1     2503.00     2442.02     91.49 o 
  31  21   1    14730.98    15673.30    179.41 o 
  33  21   1     1582.86     1656.92     58.28 o 
  35  21   1     3098.11     2799.13     73.86 o 
  37  21   1      533.44      492.17     31.90 o 
  39  21   1     1403.64     1517.85     51.44 o 
  41  21   1     2606.88     3065.02     70.25 o 
  43  21   1     1050.98     1039.94     39.30 o 
  45  21   1     5437.88     4917.65     87.02 o 
  47  21   1     2971.65     2823.19     64.71 o 
  49  21   1     3070.77     3152.77     79.53 o 
  51  21   1     2358.68     2554.51     65.19 o 
  53  21   1     2126.39     1789.31     62.43 o 
   1  23   1     3676.26     3701.43     69.33 o 
   3  23   1     4225.68     4368.45     90.07 o 
   5  23   1     2020.72     2381.45     66.63 o 
   7  23   1     3012.22     2817.69     77.87 o 
   9  23   1     1154.05     1004.56     63.13 o 
  11  23   1     1493.28     1742.42     68.13 o 
  13  23   1     1610.08     1810.81     69.83 o 
  15  23   1     4872.34     5193.74    118.70 o 
  17  23   1     5076.10     5527.99    122.61 o 
  19  23   1     1103.28     1344.12     60.17 o 
  21  23   1     3047.91     3300.19     93.05 o 
  23  23   1     1660.70     1896.60     69.51 o 
  25  23   1     3048.26     3162.64     88.33 o 
  27  23   1     2623.13     2622.25     78.70 o 
  29  23   1      632.56      567.62     43.42 o 
  31  23   1     5240.04     5023.59    119.86 o 
  33  23   1     1639.07     1388.32     60.40 o 
  35  23   1      342.73      397.93     26.98 o 
  37  23   1        0.99       21.41     11.83 o 
  39  23   1     4056.59     3183.39    210.56 o 
  41  23   1      509.95      449.05     36.76 o 
  43  23   1      913.00     1115.47     81.38 o 
  45  23   1     2131.72     2134.73     92.63 o 
   1  25   1     1557.50     1430.57     54.47 o 
   3  25   1     1204.08     1340.86     63.88 o 
   5  25   1     2056.04     1775.40     60.55 o 
   7  25   1     1076.57     1291.00     52.34 o 
   9  25   1     1401.99     1578.25     50.42 o 
  11  25   1      146.46      117.82     17.71 o 
  13  25   1       26.98       66.68     15.30 o 
  15  25   1     1182.73     1141.89     42.74 o 
  17  25   1      876.31      819.80     36.08 o 
  19  25   1     3466.17     3492.30     81.69 o 
  21  25   1      572.22      447.49     30.32 o 
  23  25   1     3361.77     3240.41     75.41 o 
  25  25   1     1977.93     1965.10     76.58 o 
  27  25   1     2691.99     2408.69    113.86 o 
  29  25   1     5966.15     5890.68    109.81 o 
  31  25   1     7142.61     7109.56    191.17 o 
  33  25   1     1181.35      966.52     46.43 o 
  35  25   1     2786.65     2647.21    180.00 o 
   1  27   1     1084.09      975.46     52.48 o 
   3  27   1      116.95      181.34     45.63 o 
   5  27   1     2748.15     2848.36     88.37 o 
   7  27   1     2236.45     1834.77     69.54 o 
   9  27   1     2902.83     2947.88     87.10 o 
  11  27   1     2173.06     2868.02     83.75 o 
  13  27   1     2120.77     2094.28     68.37 o 
  15  27   1     1516.02     1390.85     79.89 o 
  17  27   1     5498.96     5116.92    153.54 o 
   2   0   2    33040.72    30891.20    209.93 o 
   6   0   2    27818.49    23780.26    604.88 o 
  10   0   2    30290.75    26377.69    619.85 o 
  14   0   2      686.39      228.42     20.10 o 
  18   0   2     9381.85     8630.88    156.15 o 
  22   0   2    89856.65    95895.23   1248.41 o 
  26   0   2     9168.12     8275.70    170.25 o 
  30   0   2    17136.21    17892.62    289.19 o 
  34   0   2    68599.38    70523.38    791.39 o 
  38   0   2    28691.96    26545.20    409.79 o 
  42   0   2    39688.60    39965.03    558.21 o 
  46   0   2   100130.91   105817.48   1658.56 o 
  50   0   2     5967.72     5914.31    156.45 o 
  54   0   2     5376.38     4954.36    178.16 o 
  58   0   2    12234.33    13796.42    250.85 o 
  62   0   2     8174.84     7710.33    176.88 o 
  66   0   2     2601.98     2613.50    140.28 o 
  70   0   2     6511.22     6259.12    188.16 o 
  74   0   2      595.08      460.10     54.65 o 
  78   0   2     1831.92     2290.49     83.88 o 
   0   2   2    43279.35    35340.29    380.38 o 
   2   2   2    18388.66    17320.68    133.01 o 
   4   2   2    58658.12    51751.16    295.47 o 
   6   2   2    27942.34    26410.08    168.60 o 
   8   2   2    59202.50    48120.61    559.90 o 
  10   2   2    17748.03    17672.04    126.48 o 
  12   2   2    55052.68    64078.63    391.07 o 
  14   2   2    22480.02    23025.80    158.68 o 
  16   2   2     2321.58     1826.53     34.55 o 
  18   2   2    29730.30    31309.79    344.40 o 
  20   2   2    90984.23    88995.38    502.02 o 
  22   2   2    22817.24    24700.54    227.57 o 
  24   2   2    25928.89    28840.72    343.88 o 
  26   2   2     3450.71     3632.97     93.30 o 
  28   2   2    26188.25    25414.29    316.58 o 
  30   2   2     8134.36     8221.39    153.38 o 
  32   2   2     6474.80     5427.74    125.77 o 
  34   2   2     2731.39     2913.03     94.23 o 
  36   2   2    19956.42    18541.65    267.37 o 
  38   2   2     4755.68     5471.51    137.70 o 
  40   2   2    12389.10    12155.55    218.64 o 
  42   2   2     6865.36     7098.73    165.69 o 
  44   2   2     7167.99     6693.58    163.41 o 
  46   2   2     8437.73     8092.11    146.84 o 
  48   2   2    10394.07    11055.22    191.21 o 
  50   2   2    10389.18    10636.26    135.94 o 
  52   2   2    75542.74    75855.52    736.89 o 
  54   2   2    18130.81    18616.31    268.91 o 
  56   2   2     1854.21     1868.00     80.64 o 
  58   2   2     3412.34     3606.81    110.93 o 
  60   2   2     2042.90     2307.47     67.91 o 
  62   2   2     1561.89     1658.13     63.28 o 
  64   2   2     2192.83     2498.81     75.54 o 
  66   2   2     1143.44     1221.02     74.93 o 
  68   2   2      912.92      831.57     53.90 o 
  70   2   2      752.97      823.30     50.63 o 
  72   2   2       25.02       88.92     20.86 o 
  74   2   2      319.32      307.55     28.65 o 
  76   2   2     5030.26     5148.91     93.68 o 
  78   2   2       75.40       56.08     11.79 o 
  80   2   2     2518.11     2244.73     52.53 o 
   2   4   2    71929.26    74402.91    455.16 o 
   4   4   2     1713.78     1845.82     38.85 o 
   6   4   2    46394.64    36356.20    266.76 o 
   8   4   2    32497.63    30455.34    203.77 o 
  10   4   2    33420.96    28839.93    214.95 o 
  12   4   2    29488.69    29813.04    205.72 o 
  14   4   2     2350.77     1310.38     33.13 o 
  16   4   2     9152.81     8829.64     95.02 o 
  18   4   2     4427.25     5329.00     79.73 o 
  20   4   2    12471.13    13303.83    140.57 o 
  22   4   2     3029.37     2991.77     62.36 o 
  24   4   2    26815.36    28675.56    298.73 o 
  26   4   2    12569.71    14475.10    159.33 o 
  28   4   2     7434.52     8025.48    130.43 o 
  30   4   2      431.00      546.92     40.70 o 
  32   4   2    16686.68    16652.49    242.41 o 
  34   4   2    12189.41    11658.13    201.80 o 
  36   4   2     5136.84     4898.30    127.46 o 
  38   4   2     3755.52     3398.78    186.69 o 
  40   4   2     9872.22    10266.28    199.95 o 
  42   4   2     2632.71     2370.04     94.64 o 
  44   4   2    16180.59    15700.75    327.08 o 
  46   4   2    19593.81    20530.83    193.63 o 
  48   4   2     4321.65     4289.46     83.32 o 
  50   4   2      149.46      218.44     25.54 o 
  52   4   2     1829.58     1799.48     54.81 o 
  54   4   2     2890.26     3054.80     95.72 o 
  56   4   2    10087.63    10211.93    172.55 o 
  58   4   2     3908.59     3754.95    112.50 o 
  60   4   2      280.89      402.23     82.25 o 
  62   4   2     7044.24     7589.80    169.21 o 
  64   4   2     1982.22     2238.66     76.70 o 
  66   4   2       72.51       61.29     21.00 o 
  68   4   2     6244.80     6440.66    157.11 o 
  70   4   2     3979.95     4346.86    137.78 o 
  72   4   2      580.29      661.83     34.59 o 
  74   4   2      888.70      920.22     36.44 o 
  76   4   2      607.84      593.23     31.05 o 
  78   4   2     1191.75      980.52     29.74 o 
  80   4   2     3039.54     3029.11     86.17 o 
   0   6   2    30429.30    25416.24    327.38 o 
   2   6   2    59946.80    58323.98    395.78 o 
   4   6   2    18472.31    18278.98    167.18 o 
   6   6   2    22797.38    21936.79    205.34 o 
   8   6   2     6994.20     5844.52     81.24 o 
  10   6   2     3473.81     3495.64     62.02 o 
  12   6   2    14569.90    16188.27    163.92 o 
  14   6   2    18454.25    17323.08    149.32 o 
  16   6   2     2678.69     2824.58     53.53 o 
  18   6   2    23373.38    23894.63    234.41 o 
  20   6   2    53037.74    55918.81    395.86 o 
  22   6   2    11069.68    10651.14    131.15 o 
  24   6   2       27.81       42.32     16.47 o 
  26   6   2    30561.29    30191.84    265.35 o 
  28   6   2    20394.68    21614.26    216.77 o 
  30   6   2     2646.99     2373.26     64.86 o 
  32   6   2     3003.54     2949.01     74.37 o 
  34   6   2     2624.17     2414.52     83.31 o 
  36   6   2     9374.02     9594.79    163.17 o 
  38   6   2      372.46      365.75     32.54 o 
  40   6   2     3395.23     3611.70    100.65 o 
  42   6   2     2571.66     2264.88     81.11 o 
  44   6   2     2998.19     3267.90     68.56 o 
  46   6   2     8938.18     9299.34    131.59 o 
  48   6   2     7850.70     8502.30    129.78 o 
  50   6   2    11473.28    11037.60    150.92 o 
  52   6   2     1012.52     1042.14     63.79 o 
  54   6   2    11889.99    11781.43    158.61 o 
  56   6   2     6814.81     7278.88    132.49 o 
  58   6   2      186.71      200.59     26.19 o 
  60   6   2     1856.00     1995.99     86.02 o 
  62   6   2      441.82      526.37     46.86 o 
  64   6   2      276.72      287.08     36.02 o 
  66   6   2     1245.25     1240.44     48.96 o 
  68   6   2     2395.52     2194.01     70.16 o 
  70   6   2      497.33      499.20     34.23 o 
  72   6   2       82.82       45.69     14.57 o 
  74   6   2     2095.16     1944.80     48.61 o 
  76   6   2     2837.18     2897.11     66.35 o 
  78   6   2     1542.78     1379.32     49.47 o 
   2   8   2     5289.40     5840.62    102.19 o 
   4   8   2    55214.22    55492.67    393.04 o 
   6   8   2     5084.52     5332.43     97.81 o 
   8   8   2    29694.38    28947.72    237.77 o 
  10   8   2     5767.94     5090.51     82.21 o 
  12   8   2    15838.74    16315.28    166.15 o 
  14   8   2    18133.43    19890.61    242.30 o 
  16   8   2    11548.89     9968.92    127.19 o 
  18   8   2     9505.06     9662.42    112.84 o 
  20   8   2     1067.33     1439.05     42.01 o 
  22   8   2    10016.72     9128.32    124.72 o 
  24   8   2    11377.04    11821.34    148.04 o 
  26   8   2     3953.52     3943.19     82.38 o 
  28   8   2     1613.88     1313.93     48.69 o 
  30   8   2     8870.63     9526.72    139.53 o 
  32   8   2     7028.85     6860.83    118.80 o 
  34   8   2     6563.10     6049.62    178.20 o 
  36   8   2      967.78     1051.33     56.48 o 
  38   8   2    12655.25    11692.82    275.31 o 
  40   8   2    18671.65    17736.45    195.88 o 
  42   8   2     5720.20     5397.90     90.88 o 
  44   8   2    12025.34    11723.58    156.56 o 
  46   8   2     9081.27     8404.65    130.32 o 
  48   8   2     1264.42     1290.59     51.15 o 
  50   8   2     1344.34     1330.64     61.58 o 
  52   8   2      254.20      347.13     31.02 o 
  54   8   2     2227.20     2342.59     73.91 o 
  56   8   2    12417.53    12449.79    162.88 o 
  58   8   2     2390.65     2516.08     76.86 o 
  60   8   2      299.18      348.28     30.99 o 
  62   8   2     1073.19     1137.32     54.46 o 
  64   8   2     2740.88     3042.79     96.83 o 
  66   8   2      841.85      953.31     60.99 o 
  68   8   2     3096.75     3044.50    101.76 o 
  70   8   2       18.28       51.29     19.18 o 
  72   8   2     1825.67     1821.69     58.92 o 
  74   8   2      162.70      208.13     20.93 o 
  76   8   2       85.02       39.31     10.50 o 
   0  10   2     7471.28     7953.41    187.15 o 
   2  10   2   102993.63   102844.70    950.73 o 
   4  10   2    11502.16    12062.39    168.61 o 
   6  10   2     1929.90     2101.99     66.28 o 
   8  10   2     1487.60     1330.24     54.13 o 
  10  10   2     8257.90     7960.46    149.39 o 
  12  10   2     8337.61     8175.56    138.82 o 
  14  10   2    25272.27    25985.56    280.38 o 
  16  10   2      842.16      769.82     35.67 o 
  18  10   2     4325.10     4565.93    102.19 o 
  20  10   2     1526.02     1729.01     54.89 o 
  22  10   2    11626.93    10783.18    148.38 o 
  24  10   2     2236.52     2321.74     74.77 o 
  26  10   2     5754.52     4723.28    135.87 o 
  28  10   2     5899.08     6372.80    198.38 o 
  30  10   2     3245.33     2766.51     88.06 o 
  32  10   2     1489.80     1497.20     66.49 o 
  34  10   2     5540.51     5354.32    128.57 o 
  36  10   2     3363.32     3150.83     61.04 o 
  38  10   2     9036.97     8979.28    110.24 o 
  40  10   2    17672.53    16799.49    269.00 o 
  42  10   2      155.22      259.82     27.27 o 
  44  10   2    11448.86    11506.36    143.85 o 
  46  10   2     2036.70     1865.12     65.77 o 
  48  10   2     8763.00     8299.73    140.57 o 
  50  10   2     8159.26     8744.48    134.77 o 
  52  10   2     5186.44     5459.46    104.39 o 
  54  10   2     9624.38     9414.15    137.57 o 
  56  10   2      583.20      580.86     36.04 o 
  58  10   2     9359.98     9744.94    149.65 o 
  60  10   2     1066.30      935.69     44.85 o 
  62  10   2       60.83       68.24     18.14 o 
  64  10   2     1361.19     1543.53     56.57 o 
  66  10   2      224.43      198.75     22.28 o 
  68  10   2     2072.64     2033.23     82.21 o 
  70  10   2     1161.96     1084.40     47.24 o 
  72  10   2      718.39      719.12     38.02 o 
  74  10   2     1517.30     1563.29     75.08 o 
   2  12   2     2127.27     2463.04     77.76 o 
   4  12   2    16411.42    15748.71    212.34 o 
   6  12   2     9555.56    10393.87    167.21 o 
   8  12   2    29038.68    28885.84    310.71 o 
  10  12   2     2769.21     3009.45     87.08 o 
  12  12   2    16894.84    15786.43    264.22 o 
  14  12   2    18712.60    18636.44    240.36 o 
  16  12   2    11952.19    11308.22    180.96 o 
  18  12   2     7324.02     7476.61    148.67 o 
  20  12   2      710.28      949.89     51.97 o 
  22  12   2     3297.54     3185.46    100.27 o 
  24  12   2    11776.21    12426.13    241.04 o 
  26  12   2     9883.91    10442.56    217.42 o 
  28  12   2     2520.95     2726.31    109.79 o 
  30  12   2     8029.68     8121.23    139.96 o 
  32  12   2     4426.28     4693.98     76.86 o 
  34  12   2     6021.32     6061.92     88.99 o 
  36  12   2     1600.63     1777.54     45.63 o 
  38  12   2     3304.56     3616.25     65.80 o 
  40  12   2    19457.69    18695.70    216.81 o 
  42  12   2     5233.57     4773.54    100.13 o 
  44  12   2     4009.86     4213.22     89.44 o 
  46  12   2     3206.94     2726.19     67.99 o 
  48  12   2     3692.81     3368.25     81.11 o 
  50  12   2     2981.77     3128.37     77.40 o 
  52  12   2      334.94      395.26     29.61 o 
  54  12   2      576.90      595.58     34.36 o 
  56  12   2     2038.64     2165.84     67.05 o 
  58  12   2      716.11      699.11     48.07 o 
  60  12   2     5080.01     5028.29     95.04 o 
  62  12   2     1030.49     1091.03     42.45 o 
  64  12   2     3985.10     4041.49     82.61 o 
  66  12   2      417.66      401.90     29.10 o 
  68  12   2      207.93      230.35     20.38 o 
  70  12   2     1724.37     1903.07     71.28 o 
  72  12   2      564.03      593.07     38.94 o 
   0  14   2       45.94       62.86     27.41 o 
   2  14   2     4945.20     4826.51    117.46 o 
   4  14   2     8917.03     8713.18    161.37 o 
   6  14   2    12336.72    11234.75    186.05 o 
   8  14   2    14851.67    14665.43    217.24 o 
  10  14   2      600.49      758.59     48.57 o 
  12  14   2     9556.94     9929.61    175.41 o 
  14  14   2     7139.08     7069.34    147.27 o 
  16  14   2     1210.49     1309.09     63.69 o 
  18  14   2     9203.77     8685.00    213.31 o 
  20  14   2    12719.42    12663.73    136.95 o 
  22  14   2    22299.91    22002.84    179.70 o 
  24  14   2    25132.96    24766.41    241.25 o 
  26  14   2    10018.78    10011.72    106.34 o 
  28  14   2     3866.23     4062.83     63.92 o 
  30  14   2    18107.52    17740.21    170.54 o 
  32  14   2     4786.14     4730.10     73.42 o 
  34  14   2    25705.06    24348.72    242.60 o 
  36  14   2     4069.50     3955.91     76.70 o 
  38  14   2     2373.62     2204.34     61.66 o 
  40  14   2     3800.57     3320.60     80.21 o 
  42  14   2     4834.82     5301.99    100.86 o 
  44  14   2     1001.26     1147.71     47.28 o 
  46  14   2     3809.71     3542.31     80.19 o 
  48  14   2     9019.76     8805.98    126.58 o 
  50  14   2     7295.19     8000.18    129.81 o 
  52  14   2     5278.52     4989.24     97.92 o 
  54  14   2     1623.01     1626.96     57.37 o 
  56  14   2     3765.01     3904.60     91.05 o 
  58  14   2     8009.29     8473.44    131.01 o 
  60  14   2       15.67       12.20     14.25 o 
  62  14   2     1415.78     1471.55     65.33 o 
  64  14   2     1776.22     1826.85     64.62 o 
  66  14   2       98.41      133.79     19.45 o 
  68  14   2      969.85      912.26     46.83 o 
  70  14   2     2091.74     1612.57    208.04 o 
   2  16   2     6813.92     7301.18     94.88 o 
   4  16   2     2572.39     2704.08     57.02 o 
   6  16   2    17449.79    17554.01    148.29 o 
   8  16   2    14562.31    15011.33    124.62 o 
  10  16   2     2821.42     2536.32     48.92 o 
  12  16   2     7975.28     7618.88     85.67 o 
  14  16   2      253.16      370.83     21.40 o 
  16  16   2    24724.29    24881.45    192.07 o 
  18  16   2     2692.34     2754.93     53.82 o 
  20  16   2      578.63      532.53     26.75 o 
  22  16   2     3335.19     2988.06     62.82 o 
  24  16   2     4133.33     4251.35     83.07 o 
  26  16   2      290.96      260.77     24.04 o 
  28  16   2      738.26      625.93     33.69 o 
  30  16   2     7688.77     7297.25    112.04 o 
  32  16   2     3541.03     4100.62     88.85 o 
  34  16   2     2693.31     2680.51     78.41 o 
  36  16   2     4299.90     4627.95    103.01 o 
  38  16   2     6080.01     6208.27    118.71 o 
  40  16   2     5663.35     5762.50    113.22 o 
  42  16   2     6990.32     7320.06    126.37 o 
  44  16   2     3270.70     3848.24     88.81 o 
  46  16   2     4250.07     4331.89     91.57 o 
  48  16   2      521.13      338.89     27.65 o 
  50  16   2     1959.92     2355.93     62.25 o 
  52  16   2      624.90      689.47     37.22 o 
  54  16   2      729.99      810.33     45.72 o 
  56  16   2      948.98     1003.41     47.47 o 
  58  16   2     1871.86     1975.27     61.35 o 
  60  16   2      380.17      448.63     34.34 o 
  62  16   2     3099.83     3135.54     77.83 o 
  64  16   2     1714.07     1440.07     46.48 o 
   0  18   2     8444.60     8485.36    192.25 o 
   2  18   2    10018.65     9565.63    134.57 o 
   4  18   2     7716.17     7722.07    113.10 o 
   6  18   2     2755.32     2640.64     65.10 o 
   8  18   2    12520.76    12250.66    144.74 o 
  10  18   2      785.34      875.38     44.78 o 
  12  18   2    11616.95    11477.69    152.03 o 
  14  18   2     3044.02     3029.21     70.76 o 
  16  18   2    10855.34    10499.95    124.74 o 
  18  18   2    10522.69    10344.03    124.92 o 
  20  18   2    12464.86    12457.93    164.00 o 
  22  18   2     9783.01     9901.28    122.30 o 
  24  18   2    21816.43    21293.56    203.41 o 
  26  18   2      646.88      679.76     36.37 o 
  28  18   2     5064.43     5224.26     94.28 o 
  30  18   2     1356.27     1375.41     55.78 o 
  32  18   2     3338.18     3267.37     84.29 o 
  34  18   2    10981.20    11390.90    160.83 o 
  36  18   2     9132.33     9096.94    140.64 o 
  38  18   2      724.48      587.39     36.66 o 
  40  18   2      990.78     1092.88     46.59 o 
  42  18   2       33.46        5.48     15.47 o 
  44  18   2     4077.91     4362.79     86.29 o 
  46  18   2      513.37      361.43     26.22 o 
  48  18   2     2165.20     2085.94     54.19 o 
  50  18   2      799.87      870.49     34.77 o 
  52  18   2     2427.26     2285.19     51.31 o 
  54  18   2     1626.02     1510.00     45.86 o 
  56  18   2     1801.27     1940.78     52.35 o 
  58  18   2     4749.67     5029.51     94.47 o 
  60  18   2     1505.56     1536.38     50.74 o 
   2  20   2      499.98      499.49     29.74 o 
   4  20   2      187.66      161.18     22.78 o 
   6  20   2      280.17      277.82     25.25 o 
   8  20   2     1182.70     1212.27     47.98 o 
  10  20   2     7127.51     6657.52    110.98 o 
  12  20   2      673.99      735.74     38.50 o 
  14  20   2     1768.01     1878.52     58.74 o 
  16  20   2     5131.91     4951.34     94.75 o 
  18  20   2     5565.31     5263.97     97.42 o 
  20  20   2     1921.90     1706.13     56.08 o 
  22  20   2     7455.59     7654.78    118.16 o 
  24  20   2      412.07      408.27     27.26 o 
  26  20   2     2892.76     2775.78     68.13 o 
  28  20   2      750.79      901.29     39.29 o 
  30  20   2       79.12      103.82     18.35 o 
  32  20   2     4753.56     4274.94     81.76 o 
  34  20   2     6117.11     6102.82     96.47 o 
  36  20   2      673.70      755.46     34.26 o 
  38  20   2     9676.42    10279.72    121.92 o 
  40  20   2     1065.72     1175.59     38.30 o 
  42  20   2     8181.53     8223.17    116.96 o 
  44  20   2      991.68      976.57     31.65 o 
  46  20   2     1470.80     1526.29     40.74 o 
  48  20   2     1479.35     1434.71     41.50 o 
  50  20   2      668.05      669.87     25.82 o 
  52  20   2      146.40      122.76     13.02 o 
  54  20   2      437.07      478.74     49.17 o 
   0  22   2     9173.40     8937.68    190.82 o 
   2  22   2      443.96      632.41     38.47 o 
   4  22   2    10243.84    10544.87    135.69 o 
   6  22   2      650.18      811.52     44.37 o 
   8  22   2     6023.27     6135.87    104.22 o 
  10  22   2       48.62       25.99     13.74 o 
  12  22   2       27.11       43.94     13.85 o 
  14  22   2      214.31      184.87     22.19 o 
  16  22   2     6273.70     5808.99    111.93 o 
  18  22   2     1496.52     1335.61     53.55 o 
  20  22   2     8617.66     9046.27    153.91 o 
  22  22   2      731.78      959.54     49.05 o 
  24  22   2     2386.38     2380.93     74.19 o 
  26  22   2     1104.47     1154.47     45.35 o 
  28  22   2     2801.63     2969.61     70.65 o 
  30  22   2      314.51      400.70     27.74 o 
  32  22   2     8823.85     8924.69    153.00 o 
  34  22   2       67.60      105.56     16.94 o 
  36  22   2      587.61      501.15     26.32 o 
  38  22   2      748.62      502.03     22.75 o 
  40  22   2      338.02      362.47     20.76 o 
  42  22   2     2097.81     2229.14     50.22 o 
  44  22   2     1637.32     1591.67     54.08 o 
  46  22   2      809.61      942.73     61.97 o 
   2  24   2      146.37      174.77     18.46 o 
   4  24   2     1313.31     1349.12     47.46 o 
   6  24   2     1472.50     1709.64     62.63 o 
   8  24   2     4482.81     5315.84    108.47 o 
  10  24   2     7801.21     8428.73    138.56 o 
  12  24   2     8207.41     7652.51    130.14 o 
  14  24   2     7053.63     7564.77    127.95 o 
  16  24   2      136.83      288.43     24.69 o 
  18  24   2     4040.48     4167.39     89.18 o 
  20  24   2     5718.93     5791.29     94.94 o 
  22  24   2     2296.04     2231.91     56.22 o 
  24  24   2     1738.43     1765.04     48.26 o 
  26  24   2      410.53      326.81     21.52 o 
  28  24   2      448.66      307.18     20.84 o 
  30  24   2       15.14       32.01     12.25 o 
  32  24   2      488.07      480.42     55.31 o 
  34  24   2     2943.25     2658.86     92.62 o 
  36  24   2      248.67      357.41     42.52 o 
   0  26   2     3491.95     3705.23    158.17 o 
   2  26   2     3432.77     3767.77    112.80 o 
   4  26   2     2711.40     2688.57     94.07 o 
   6  26   2     3173.51     2699.39    144.98 o 
   8  26   2      438.28      393.67     27.72 o 
  10  26   2      270.45      315.02     24.81 o 
  12  26   2     1047.90     1169.98     75.15 o 
  14  26   2      427.12      662.69     34.50 o 
  16  26   2     1370.01     1147.85     42.20 o 
  18  26   2      628.22      581.96     29.36 o 
  20  26   2      596.80      596.41     51.10 o 
   1   1   3     5261.45     3267.12     72.62 o 
   3   1   3    15863.97    12625.12    203.38 o 
   5   1   3    20764.13    16803.97    160.80 o 
   7   1   3     6435.24     4226.60     87.11 o 
   9   1   3    26763.97    24049.41    257.03 o 
  11   1   3    50458.36    52415.20    467.42 o 
  13   1   3    73911.36    77507.28    646.36 o 
  15   1   3    29691.59    26443.26    284.68 o 
  17   1   3     1017.71     1743.67     60.30 o 
  19   1   3     9506.18     9086.11    149.51 o 
  21   1   3     3793.88     3533.30    100.70 o 
  23   1   3     1389.82     1832.24     66.64 o 
  25   1   3     6912.26     8583.37    204.57 o 
  27   1   3     8029.55     8155.44    203.66 o 
  29   1   3     8888.47     8764.99    216.44 o 
  31   1   3      126.56      176.54     38.12 o 
  33   1   3     2304.86     2705.52    122.71 o 
  35   1   3    20028.27    18830.31    356.13 o 
  37   1   3    10887.11    10459.79    259.00 o 
  39   1   3     8568.11     8345.71    233.01 o 
  41   1   3    13465.64    12959.63    198.97 o 
  43   1   3      717.53      734.25     41.89 o 
  45   1   3    14821.93    14497.62    254.37 o 
  47   1   3    46012.90    46423.53    453.53 o 
  49   1   3     7194.38     7475.92    183.65 o 
  51   1   3      168.42      339.15     45.07 o 
  53   1   3    23858.57    22734.38    346.28 o 
  55   1   3      122.95      267.06     30.85 o 
  57   1   3     1243.44     1478.17     62.84 o 
  59   1   3    10990.32    11499.61    173.13 o 
  61   1   3     1040.05     1212.75     54.71 o 
  63   1   3     8735.89     8868.48    141.69 o 
  65   1   3     3962.86     3768.59     86.52 o 
  67   1   3      349.52      394.03     29.45 o 
  69   1   3     4562.66     4381.40     82.12 o 
  71   1   3     2060.82     1800.06     47.30 o 
  73   1   3       87.28      150.70     23.42 o 
  75   1   3      507.83      504.65     29.12 o 
  77   1   3      544.30      491.06     21.85 o 
   1   3   3     2622.74     2553.22     52.30 o 
   3   3   3     8952.06     8282.36    102.31 o 
   5   3   3     2799.98     1943.00     41.96 o 
   7   3   3     2739.48     1453.53     36.29 o 
   9   3   3    57203.68    54903.10    375.81 o 
  11   3   3     4245.93     4553.64    130.31 o 
  13   3   3    59999.77    66747.78    501.26 o 
  15   3   3    46191.11    47517.54    434.62 o 
  17   3   3     3879.76     3099.35     73.16 o 
  19   3   3    26139.32    26989.04    265.38 o 
  21   3   3    14542.46    13474.76    201.36 o 
  23   3   3     3719.55     4395.14    110.25 o 
  25   3   3    13190.11    14155.43    217.44 o 
  27   3   3    18355.58    18080.43    256.20 o 
  29   3   3    11365.90    11382.69    199.03 o 
  31   3   3     5515.34     6062.51    143.51 o 
  33   3   3     2701.81     2850.82    136.45 o 
  35   3   3     5178.74     5180.16    173.61 o 
  37   3   3     1051.80     1051.67     80.02 o 
  39   3   3     6229.87     6163.70    197.62 o 
  41   3   3     7628.78     7230.87    110.06 o 
  43   3   3    24154.21    22250.25    248.23 o 
  45   3   3    12367.44    13154.95    150.80 o 
  47   3   3    16624.29    16767.69    180.74 o 
  49   3   3     3681.07     3693.74     94.17 o 
  51   3   3    10001.41    10252.02    160.81 o 
  53   3   3     3369.24     3751.94    103.84 o 
  55   3   3     3651.15     3808.55     95.22 o 
  57   3   3     3938.50     4338.86    100.33 o 
  59   3   3     5358.22     5775.08    114.16 o 
  61   3   3     1042.64     1015.85     43.62 o 
  63   3   3     2072.99     1977.23     56.98 o 
  65   3   3      860.99     1095.63     40.90 o 
  67   3   3     2205.56     2252.37     54.52 o 
  69   3   3     7226.04     6534.31    146.32 o 
  71   3   3     2511.06     2526.31     67.22 o 
  73   3   3     6211.74     6324.41    112.25 o 
  75   3   3     2715.58     2392.06    164.31 o 
  77   3   3     2270.25     2130.57     48.60 o 
   1   5   3    11286.96    10275.60    129.73 o 
   3   5   3     5454.53     5453.52     90.50 o 
   5   5   3    21137.80    22198.61    192.14 o 
   7   5   3    15073.34    12711.63    134.94 o 
   9   5   3    22367.70    24981.97    242.02 o 
  11   5   3      366.39      505.63     25.76 o 
  13   5   3    13477.41    11914.39    161.20 o 
  15   5   3      309.69      452.05     23.73 o 
  17   5   3    22246.54    23622.40    245.49 o 
  19   5   3    15263.58    16541.13    198.62 o 
  21   5   3     4439.87     3773.52     88.27 o 
  23   5   3     4432.36     4355.70     97.43 o 
  25   5   3    11427.31    10680.46    162.10 o 
  27   5   3    10883.18    11191.70    170.73 o 
  29   5   3     4640.71     4666.50    125.30 o 
  31   5   3     4205.05     3793.25    114.93 o 
  33   5   3     4646.77     4653.76    129.80 o 
  35   5   3     3825.48     3765.98    118.97 o 
  37   5   3     1482.55     1445.43     75.73 o 
  39   5   3    13560.55    12397.98    141.03 o 
  41   5   3     2720.86     2579.56     52.24 o 
  43   5   3     1846.96     1589.66     41.79 o 
  45   5   3    17259.04    17066.88    192.65 o 
  47   5   3     3766.54     3452.57     75.34 o 
  49   5   3     2888.30     2833.96     82.32 o 
  51   5   3     1451.35     1427.95     59.39 o 
  53   5   3     5708.60     5568.18    115.76 o 
  55   5   3     1756.51     1696.00     58.51 o 
  57   5   3     1859.64     1708.62     62.23 o 
  59   5   3     5543.77     6190.35    115.49 o 
  61   5   3      763.06     1031.83     46.06 o 
  63   5   3     1614.25     1460.18     47.78 o 
  65   5   3      623.14      573.32     29.36 o 
  67   5   3     1745.59     1554.44     43.72 o 
  69   5   3     2998.09     2673.69     48.82 o 
  71   5   3     2656.29     2404.10    106.68 o 
  73   5   3      954.84      931.79     47.87 o 
  75   5   3     1647.70     1482.75     52.51 o 
  77   5   3      552.05      386.99     27.38 o 
   1   7   3    20264.61    19011.54    209.15 o 
   3   7   3     6855.50     6910.95    121.54 o 
   5   7   3    10908.68    11047.62    150.59 o 
   7   7   3    16559.79    16878.91    171.98 o 
   9   7   3    26963.01    25719.55    228.03 o 
  11   7   3     8559.95     7748.76    110.49 o 
  13   7   3     3257.80     3457.89     72.48 o 
  15   7   3    43693.74    46025.29    354.12 o 
  17   7   3    10481.60     9944.39    144.54 o 
  19   7   3     8990.06     9759.47    149.69 o 
  21   7   3     9245.12     9058.10    129.36 o 
  23   7   3    18247.37    17365.23    218.01 o 
  25   7   3     4962.66     5510.90    115.61 o 
  27   7   3     8335.00     8743.29    151.47 o 
  29   7   3     4777.70     4314.90    105.95 o 
  31   7   3      228.26      325.56     31.07 o 
  33   7   3     5370.56     4935.71    135.46 o 
  35   7   3     2688.73     2910.21     58.53 o 
  37   7   3     7146.37     7095.37     84.43 o 
  39   7   3    29461.12    28518.64    377.29 o 
  41   7   3     5967.54     5692.60     85.94 o 
  43   7   3     4475.14     4350.68     70.95 o 
  45   7   3     4721.99     5012.64     84.02 o 
  47   7   3     2514.09     2479.53     63.51 o 
  49   7   3     4203.72     4229.41    101.07 o 
  51   7   3      763.59      613.28     40.04 o 
  53   7   3     1219.78     1229.42     55.03 o 
  55   7   3      502.83      491.23     34.59 o 
  57   7   3      285.35      276.41     29.48 o 
  59   7   3     1588.89     1428.94     66.07 o 
  61   7   3     1045.51      897.98     45.45 o 
  63   7   3      678.22      733.40     39.76 o 
  65   7   3     5286.46     5833.24     94.62 o 
  67   7   3     3809.13     3779.43     69.93 o 
  69   7   3     1252.85     1312.83     43.25 o 
  71   7   3      744.01      694.99     28.54 o 
  73   7   3       85.57      132.58     24.18 o 
  75   7   3     3741.86     3323.73     69.71 o 
   1   9   3     5450.61     5428.05    109.01 o 
   3   9   3     2136.98     2015.96     66.06 o 
   5   9   3     6010.01     6200.10    118.45 o 
   7   9   3     7547.18     8183.17    147.91 o 
   9   9   3     3897.42     3836.53     92.57 o 
  11   9   3      132.19      154.56     20.87 o 
  13   9   3    25476.89    25091.67    239.22 o 
  15   9   3    15589.34    14532.92    172.31 o 
  17   9   3    15342.07    15765.85    213.73 o 
  19   9   3    13712.14    12895.33    165.46 o 
  21   9   3     4017.27     4324.56    102.87 o 
  23   9   3     9987.67    10182.62    166.74 o 
  25   9   3     4613.30     4846.32    159.23 o 
  27   9   3     6659.36     6248.99    152.80 o 
  29   9   3     7920.98     7357.10    169.49 o 
  31   9   3      477.08      499.86     23.17 o 
  33   9   3     9540.15     9844.32    117.13 o 
  35   9   3     1985.40     2351.90     50.81 o 
  37   9   3     5177.98     4432.56     71.42 o 
  39   9   3      897.88      677.78     29.67 o 
  41   9   3     5255.46     5460.58     96.66 o 
  43   9   3    28672.09    29597.25    278.82 o 
  45   9   3      269.06      389.42     32.80 o 
  47   9   3     8325.93     7614.06    116.18 o 
  49   9   3     1935.73     2141.49     65.90 o 
  51   9   3     2750.50     2988.19     76.81 o 
  53   9   3     3203.82     3215.92     78.35 o 
  55   9   3     4326.01     4676.15     92.36 o 
  57   9   3     1833.96     1631.56     53.20 o 
  59   9   3      852.35      651.55     33.36 o 
  61   9   3     1518.99     1531.77     50.04 o 
  63   9   3      814.01      720.26     36.94 o 
  65   9   3     1904.13     1929.58     54.52 o 
  67   9   3      946.45      972.77     37.54 o 
  69   9   3      248.00      212.88     17.78 o 
  71   9   3     2568.51     2708.28     79.86 o 
  73   9   3     3586.93     3379.93     87.68 o 
   1  11   3     2571.65     2310.52     76.10 o 
   3  11   3     4904.25     5333.04    117.34 o 
   5  11   3     4493.73     4271.40    104.78 o 
   7  11   3     7338.60     7908.19    145.93 o 
   9  11   3     7144.80     7180.64    139.30 o 
  11  11   3     2163.68     2240.73     76.75 o 
  13  11   3     9661.62     9286.79    162.89 o 
  15  11   3     6555.06     5982.93    129.31 o 
  17  11   3     3593.09     3597.15    100.64 o 
  19  11   3     2621.93     2711.08     87.94 o 
  21  11   3     2020.49     1841.38     85.81 o 
  23  11   3     2844.63     2612.98     57.84 o 
  25  11   3     2628.98     2693.71     48.91 o 
  27  11   3     6794.99     6819.27     78.79 o 
  29  11   3    16132.94    16523.41    130.52 o 
  31  11   3      153.69      249.19     17.01 o 
  33  11   3    16290.35    15058.15    170.92 o 
  35  11   3     9633.29     8412.96    100.85 o 
  37  11   3     6202.00     6076.22     94.63 o 
  39  11   3    11661.03    11661.79    135.20 o 
  41  11   3     8947.02     8382.63    113.17 o 
  43  11   3     6631.64     6708.16    108.91 o 
  45  11   3     5101.29     4289.24     86.01 o 
  47  11   3     4145.49     3670.79     85.47 o 
  49  11   3      272.19      231.74     25.63 o 
  51  11   3     2287.58     2029.07     61.71 o 
  53  11   3     1910.98     1880.61     57.95 o 
  55  11   3      835.06      760.81     36.46 o 
  57  11   3     1155.48     1209.98     43.64 o 
  59  11   3     3298.29     3418.36     68.81 o 
  61  11   3      439.98      456.81     26.93 o 
  63  11   3     2503.82     2221.83     51.08 o 
  65  11   3     2246.51     2042.15     58.86 o 
  67  11   3      153.65      165.56     15.30 o 
  69  11   3     1030.30      900.20     35.57 o 
   1  13   3     4350.06     4200.41    110.46 o 
   3  13   3    13791.85    14312.03    215.21 o 
   5  13   3     4010.11     3821.20    105.96 o 
   7  13   3     6035.44     6026.80    166.01 o 
   9  13   3    10002.76    10079.86    134.74 o 
  11  13   3     7623.94     7871.45    110.82 o 
  13  13   3    13480.26    13265.89    151.50 o 
  15  13   3    37327.84    37699.60    265.46 o 
  17  13   3    10881.18    11120.29    110.49 o 
  19  13   3    33799.72    33013.40    200.68 o 
  21  13   3     5924.46     5942.54     75.30 o 
  23  13   3     8482.28     8603.06     88.06 o 
  25  13   3    13266.69    12916.93    114.87 o 
  27  13   3      926.98     1010.88     32.83 o 
  29  13   3     8468.61     7954.53     99.97 o 
  31  13   3     1546.77     1587.88     48.01 o 
  33  13   3    14067.48    13855.36    139.20 o 
  35  13   3     2581.66     2870.58     60.41 o 
  37  13   3     1298.77     1342.82     41.97 o 
  39  13   3     1043.77     1157.48     42.75 o 
  41  13   3     2558.77     2763.30     68.30 o 
  43  13   3     6272.60     6037.13    100.60 o 
  45  13   3     1370.54     1442.33     52.75 o 
  47  13   3     7385.02     7062.98    114.65 o 
  49  13   3     3425.42     3302.85     75.97 o 
  51  13   3     2779.79     2995.15     69.92 o 
  53  13   3     2214.64     2040.91     55.81 o 
  55  13   3      474.02      566.17     29.82 o 
  57  13   3     1271.96     1220.93     39.22 o 
  59  13   3     3065.31     2960.38     56.49 o 
  61  13   3       48.45       89.45     12.69 o 
  63  13   3      158.46      131.07     18.47 o 
  65  13   3      150.60      143.26     21.41 o 
  67  13   3     2388.51     2033.92     74.33 o 
   1  15   3    16635.92    16796.60    134.73 o 
   3  15   3     4256.16     4250.12     55.33 o 
   5  15   3     5272.62     5640.35     65.75 o 
   7  15   3     1350.72     1512.16     35.33 o 
   9  15   3     6899.35     6180.28     72.00 o 
  11  15   3     8156.15     7829.87     85.25 o 
  13  15   3     4130.47     4313.05     65.74 o 
  15  15   3     5071.66     4806.37     72.19 o 
  17  15   3    11185.40    11399.99    171.21 o 
  19  15   3     4640.37     5581.37     96.09 o 
  21  15   3     3518.67     3194.63     72.95 o 
  23  15   3     6980.19     6367.00     96.12 o 
  25  15   3     5891.28     5634.66     95.58 o 
  27  15   3      953.20     1195.81     44.55 o 
  29  15   3     2620.67     2921.22     67.49 o 
  31  15   3    10473.95    11621.83    139.36 o 
  33  15   3     5604.31     5480.91     86.73 o 
  35  15   3      144.93      140.20     20.77 o 
  37  15   3      328.28      443.66     29.23 o 
  39  15   3     5158.07     5507.32     92.84 o 
  41  15   3     3248.48     3637.27     79.40 o 
  43  15   3      935.14      964.83     40.90 o 
  45  15   3     1308.57     1126.48     47.17 o 
  47  15   3      890.17      834.08     40.50 o 
  49  15   3     2898.93     2829.18     74.30 o 
  51  15   3      465.80      586.80     31.65 o 
  53  15   3     3401.49     3231.89     67.08 o 
  55  15   3     2424.55     2242.32     52.44 o 
  57  15   3      633.65      766.01     32.69 o 
  59  15   3      764.92      773.78     42.52 o 
  61  15   3       75.90      116.87     25.50 o 
  63  15   3     1139.08      875.86     40.94 o 
   1  17   3     2642.42     2525.76     54.92 o 
   3  17   3     2194.21     2251.28     51.56 o 
   5  17   3      958.07      934.17     35.87 o 
   7  17   3     2915.05     2995.34     59.45 o 
   9  17   3    28260.68    28481.98    228.28 o 
  11  17   3      289.42      402.21     28.17 o 
  13  17   3    11166.04    10522.83    126.69 o 
  15  17   3     2041.01     2425.66     59.63 o 
  17  17   3    20336.49    20316.30    185.10 o 
  19  17   3     2727.84     2610.55     61.83 o 
  21  17   3     2349.21     2079.51     51.74 o 
  23  17   3     2598.28     2822.80     62.46 o 
  25  17   3     6827.83     6819.72    106.71 o 
  27  17   3     1801.78     2073.29     61.62 o 
  29  17   3     4723.94     4372.30     89.01 o 
  31  17   3      225.66      227.91     24.69 o 
  33  17   3     1067.23     1002.46     42.68 o 
  35  17   3     1844.04     1944.26     62.82 o 
  37  17   3      845.85      828.76     37.30 o 
  39  17   3     5237.16     5272.84     98.35 o 
  41  17   3     2486.00     2407.64     58.71 o 
  43  17   3     2835.63     2740.68     60.37 o 
  45  17   3     3492.13     3668.42     67.03 o 
  47  17   3     1558.44     1491.43     45.46 o 
  49  17   3     1508.47     1601.66     44.13 o 
  51  17   3      440.44      515.96     25.49 o 
  53  17   3      808.60      822.01     28.75 o 
  55  17   3     3569.22     3681.12     73.73 o 
  57  17   3     1547.58     1637.69     59.24 o 
  59  17   3     1672.94     1210.21     62.49 o 
   1  19   3     1576.80     1476.11     50.65 o 
   3  19   3     6802.57     6597.41    114.69 o 
   5  19   3      760.61      819.83     41.01 o 
   7  19   3     7195.30     6713.39    108.13 o 
   9  19   3     8468.67     8002.13    118.44 o 
  11  19   3     6449.31     7360.17    113.05 o 
  13  19   3     6491.52     7071.48    101.57 o 
  15  19   3     8861.39     8937.34    114.44 o 
  17  19   3      196.70      273.40     23.22 o 
  19  19   3      958.15      931.07     33.90 o 
  21  19   3     4778.84     4906.46     79.03 o 
  23  19   3      733.53      857.00     36.94 o 
  25  19   3     1131.73      861.19     40.34 o 
  27  19   3     1163.49     1154.47     49.35 o 
  29  19   3     1517.27     1497.04     55.56 o 
  31  19   3     3942.69     4073.90     88.15 o 
  33  19   3      302.58      280.34     27.09 o 
  35  19   3     2364.07     2279.11     62.85 o 
  37  19   3      278.50      328.44     26.66 o 
  39  19   3     4806.26     4945.13     80.99 o 
  41  19   3     2126.94     2074.02     54.47 o 
  43  19   3     1842.95     1825.07     48.26 o 
  45  19   3     1478.61     1552.33     56.45 o 
  47  19   3     2951.22     2622.49     72.05 o 
  49  19   3      699.06      748.97     29.96 o 
  51  19   3      974.96      848.96     48.43 o 
  53  19   3     1352.29     1065.24     58.61 o 
   1  21   3     2007.92     2170.52     66.41 o 
   3  21   3     2409.22     2434.28     70.42 o 
   5  21   3      193.59      249.89     33.11 o 
   7  21   3     1710.71     2214.34     66.03 o 
   9  21   3     1010.24      998.27     45.25 o 
  11  21   3      104.15      188.85     21.85 o 
  13  21   3      258.21      138.44     20.80 o 
  15  21   3      598.35      479.18     27.21 o 
  17  21   3     7404.11     7565.03    100.71 o 
  19  21   3    13439.48    12268.58    143.56 o 
  21  21   3     6350.44     6251.87     97.53 o 
  23  21   3     1957.56     1869.90     52.20 o 
  25  21   3     2356.74     2738.40     61.38 o 
  27  21   3     3046.92     3627.62     68.47 o 
  29  21   3     2650.87     2582.53     67.89 o 
  31  21   3     1312.99     1192.77     45.18 o 
  33  21   3       21.30       22.50     14.54 o 
  35  21   3     1406.62     1428.97     45.78 o 
  37  21   3      835.05      851.08     33.57 o 
  39  21   3      698.75      719.81     41.70 o 
  41  21   3     1428.27     1362.89     62.98 o 
  43  21   3      779.37      629.43     31.48 o 
  45  21   3     1532.26     1490.11     66.39 o 
   1  23   3     3497.58     4235.09    151.02 o 
   3  23   3     2097.92     2265.33     57.83 o 
   5  23   3     1865.64     1949.18     68.29 o 
   7  23   3     3192.13     3132.31    126.13 o 
   9  23   3     1698.90     1675.47     47.31 o 
  11  23   3     2094.59     2395.67     55.06 o 
  13  23   3     1468.80     1677.34     52.17 o 
  15  23   3      318.58      385.83     26.82 o 
  17  23   3     3716.79     3836.14     85.68 o 
  19  23   3     2376.65     2593.03     60.81 o 
  21  23   3    11558.19    12508.04    159.00 o 
  23  23   3      435.89      459.39     25.16 o 
  25  23   3      292.00      231.04     21.11 o 
  27  23   3     1066.85      953.24     36.65 o 
  29  23   3     2114.76     2121.11     85.00 o 
  31  23   3      961.93      960.35     40.81 o 
  33  23   3      762.21      592.12     33.26 o 
  35  23   3      917.02      758.55     40.63 o 
   1  25   3      745.71      679.14     41.45 o 
   3  25   3     3755.60     3528.88     59.81 o 
   5  25   3     2250.11     2158.87     50.71 o 
   7  25   3     3279.94     3427.82     63.93 o 
   9  25   3      423.48      547.64     25.72 o 
  11  25   3     1967.12     1636.04     73.92 o 
  13  25   3     1968.93     1807.85     92.77 o 
  15  25   3     9056.79     9296.42    166.58 o 
  17  25   3      876.70      989.56     72.95 o 
  19  25   3     4687.22     4260.73    136.46 o 
  21  25   3     1833.36     1720.74     82.99 o 
  16   0   4     1069.27     1968.48    140.76 o 
  20   0   4    20830.19    20773.38    518.78 o 
  24   0   4    13222.59    11752.30    383.29 o 
  28   0   4     4148.30     4428.17    234.11 o 
  32   0   4    13395.73    12471.22    288.89 o 
  36   0   4     1903.01     1963.91     75.81 o 
  40   0   4    16533.51    14374.77    253.79 o 
  44   0   4     6844.37     6129.61    173.20 o 
  48   0   4     7973.30     6516.83    184.51 o 
  52   0   4    13632.85    13075.26    382.31 o 
  56   0   4    11004.65    10376.02    320.82 o 
  60   0   4     5116.49     5098.46    141.80 o 
  64   0   4     2419.83     2683.93     91.25 o 
  68   0   4     3187.91     2967.43     81.05 o 
  72   0   4     1465.05     1342.23    133.47 o 
  14   2   4     8251.10     7123.62    265.37 o 
  16   2   4    13836.69    14820.92    408.99 o 
  18   2   4    47523.33    46143.80    608.95 o 
  20   2   4     2680.99     3293.50    133.10 o 
  22   2   4     4526.16     4748.99    169.47 o 
  24   2   4     1198.01     1118.61     81.43 o 
  26   2   4     6650.19     6507.44    199.29 o 
  28   2   4      701.73      958.25     78.33 o 
  30   2   4     7733.54     7576.75    144.42 o 
  32   2   4     3514.27     3415.87     64.34 o 
  34   2   4     4895.93     4401.21     87.87 o 
  36   2   4     4589.85     4229.65     73.48 o 
  38   2   4     3173.26     3543.08     62.79 o 
  40   2   4     3456.19     3493.55     75.34 o 
  42   2   4    26252.07    24584.74    509.87 o 
  44   2   4     3575.75     3588.82     77.49 o 
  46   2   4     4363.05     4921.95    146.53 o 
  48   2   4     5017.70     5009.99    116.90 o 
  50   2   4     1441.42     1592.25     64.29 o 
  52   2   4     2247.90     2156.75     72.78 o 
  54   2   4     1765.00     1453.18     58.88 o 
  56   2   4      368.38      476.91     35.28 o 
  58   2   4      695.53      727.94     40.70 o 
  60   2   4      203.75      169.10     22.65 o 
  62   2   4     1934.28     1842.34     56.43 o 
  64   2   4      519.50      548.61     30.94 o 
  66   2   4     5187.01     5391.59     84.12 o 
  68   2   4     1074.52     1103.57     55.36 o 
  70   2   4      635.50      496.55     21.74 o 
  72   2   4     1816.57     1623.82     64.46 o 
   0   4   4    20218.91    18008.83    398.22 o 
   2   4   4    47263.47    48742.77    563.28 o 
   4   4   4    12595.90    11955.48    218.13 o 
   6   4   4    11917.16    11683.07    217.00 o 
   8   4   4     7254.51     7203.02    227.51 o 
  10   4   4    26650.43    27745.15    529.54 o 
  14   4   4     1833.01     1799.23    129.44 o 
  16   4   4     3195.97     2525.00    156.97 o 
  18   4   4    14680.12    14772.71    413.47 o 
  20   4   4     8786.26     8637.24    310.52 o 
  22   4   4     6145.21     6302.04    266.84 o 
  24   4   4    17944.50    17239.59    335.27 o 
  26   4   4     1532.76     1505.74     94.57 o 
  28   4   4    11285.38    11000.53    122.70 o 
  30   4   4     2079.22     2151.72     48.31 o 
  32   4   4    13594.39    13576.07    191.67 o 
  34   4   4     5124.31     3887.64     65.90 o 
  36   4   4    10237.97     9937.74    109.04 o 
  38   4   4     1582.89     1442.79     40.57 o 
  40   4   4     3697.36     3653.39     71.10 o 
  42   4   4     4269.51     4094.65     87.18 o 
  44   4   4     1087.11     1124.61     47.76 o 
  46   4   4    13141.05    12505.96    287.69 o 
  48   4   4     9639.39     8810.19    167.03 o 
  50   4   4      505.21      572.05     42.16 o 
  52   4   4     5160.07     4550.52    179.54 o 
  54   4   4     1411.80     1421.41     71.40 o 
  56   4   4     1954.77     2014.49     72.55 o 
  58   4   4      800.92      862.35     46.75 o 
  60   4   4     1137.81     1194.76     51.86 o 
  62   4   4      949.69      922.42     43.22 o 
  64   4   4     1084.38     1111.96     43.75 o 
  66   4   4      298.37      329.05     23.98 o 
  68   4   4     1170.47     1112.52     36.98 o 
  70   4   4       45.20      111.49     12.04 o 
  72   4   4      433.98      408.84     29.63 o 
   2   6   4     1180.77      993.56     62.72 o 
   4   6   4     2705.85     2833.60    107.51 o 
   6   6   4     3946.92     4259.25    133.48 o 
   8   6   4    19163.39    20249.27    328.79 o 
  10   6   4    27235.37    26801.58    395.08 o 
  12   6   4     1101.41     1164.56     98.60 o 
  14   6   4      934.69      967.76     61.14 o 
  16   6   4    13616.09    13990.48    236.71 o 
  18   6   4     4501.23     4420.02    117.26 o 
  20   6   4     1743.15     1925.39     96.28 o 
  22   6   4     1169.55     1136.79    110.19 o 
  24   6   4     2418.61     2575.36     60.78 o 
  26   6   4     3259.33     3721.53     65.28 o 
  28   6   4     1939.89     2102.40     47.62 o 
  30   6   4     5643.85     6095.12     82.48 o 
  32   6   4     2218.67     1987.67     47.16 o 
  34   6   4     1225.33     1024.66     34.92 o 
  36   6   4       52.50       73.73     13.46 o 
  38   6   4     9887.06     8934.95    123.09 o 
  40   6   4      339.27      442.02     30.93 o 
  42   6   4      274.68      241.26     19.73 o 
  44   6   4     6014.18     5299.85     85.81 o 
  46   6   4     9742.41     9637.81    116.93 o 
  48   6   4     8442.48     9028.32    126.43 o 
  50   6   4      240.84      211.12     24.83 o 
  52   6   4     2510.61     2762.33     83.57 o 
  54   6   4      849.91      852.72     65.47 o 
  56   6   4      313.40      320.08     44.19 o 
  58   6   4     3220.24     3169.23     84.68 o 
  60   6   4     3843.52     4154.16     92.30 o 
  62   6   4      142.29      102.01     19.42 o 
  64   6   4      977.47      932.48     38.79 o 
  66   6   4      425.65      479.91     26.34 o 
  68   6   4      646.94      614.23     25.57 o 
  70   6   4      674.27      619.86     31.21 o 
   0   8   4     3497.51     3348.04    179.52 o 
   2   8   4    10472.53    10346.45    232.13 o 
   4   8   4      907.26      923.49     67.20 o 
   6   8   4    12063.55    11593.36    249.58 o 
   8   8   4     8390.41     7910.01    201.76 o 
  10   8   4    11714.50    11565.49    201.45 o 
  12   8   4      829.09      716.03     49.16 o 
  14   8   4       99.01      102.66     28.12 o 
  16   8   4     5447.51     5757.37    137.70 o 
  18   8   4     1185.81     1209.29     36.19 o 
  20   8   4     1428.59     1520.29     50.93 o 
  22   8   4    11792.58    12449.33    158.51 o 
  24   8   4     4928.91     5572.95     92.30 o 
  26   8   4    10176.01    10794.87    153.49 o 
  28   8   4     1002.08     1208.33     43.98 o 
  30   8   4     5833.22     5819.88     86.76 o 
  32   8   4      393.96      416.41     21.33 o 
  34   8   4     2309.68     2136.87     46.83 o 
  36   8   4     2654.11     2222.62     50.28 o 
  38   8   4    10008.43     9858.20    114.98 o 
  40   8   4      895.34      813.93     33.46 o 
  42   8   4     2520.25     2618.64     61.02 o 
  44   8   4     2283.28     2066.55     53.65 o 
  46   8   4     1044.53     1195.36     41.16 o 
  48   8   4     2709.06     2486.78     57.26 o 
  50   8   4    12554.45    11989.82    150.28 o 
  52   8   4      859.90     1047.10     46.69 o 
  54   8   4     8127.63     8185.63    124.94 o 
  56   8   4      783.89      806.00     40.74 o 
  58   8   4      934.76      950.17     41.67 o 
  60   8   4      709.19      759.71     32.63 o 
  62   8   4     2289.14     2403.43     60.97 o 
  64   8   4       32.68       30.04     13.14 o 
  66   8   4      495.79      498.18     28.97 o 
  68   8   4      332.57      281.34     18.41 o 
   2  10   4     1440.01     1369.03     39.53 o 
   4  10   4     7841.53     7484.55     80.93 o 
   6  10   4     9084.10     9018.67    108.23 o 
   8  10   4     5764.55     5467.87     68.20 o 
  10  10   4      702.01      964.17     29.16 o 
  12  10   4    31157.96    30468.20    271.85 o 
  14  10   4     4525.03     4646.22     56.06 o 
  16  10   4     4120.54     3923.37     63.13 o 
  18  10   4     7663.97     6490.51     99.06 o 
  20  10   4     8124.35     8050.59     93.52 o 
  22  10   4      410.96      542.22     22.62 o 
  24  10   4      568.21      631.99     24.31 o 
  26  10   4     8713.62     9454.90     96.51 o 
  28  10   4     2658.75     2675.27     54.89 o 
  30  10   4      134.59       58.72     14.96 o 
  32  10   4     8136.84     7629.12    102.61 o 
  34  10   4     1110.88     1263.22     38.99 o 
  36  10   4     8679.77     8275.82    105.46 o 
  38  10   4     2386.51     2459.22     56.25 o 
  40  10   4     2842.19     2964.59     65.17 o 
  42  10   4      359.91      586.44     28.89 o 
  44  10   4     6876.64     6102.59     91.69 o 
  46  10   4     1224.15     1182.49     43.76 o 
  48  10   4     3089.26     3398.83     76.38 o 
  50  10   4     1944.96     1708.50     52.87 o 
  52  10   4      374.46      399.95     28.49 o 
  54  10   4      152.47      113.14     17.78 o 
  56  10   4       65.41       74.21     16.31 o 
  58  10   4        7.16       42.78     13.59 o 
  60  10   4     3709.68     3798.84     70.97 o 
  62  10   4      560.48      528.75     22.54 o 
  64  10   4     1152.65     1106.14     32.30 o 
  66  10   4      571.22      597.63     37.13 o 
   0  12   4     2061.54     2200.32     52.77 o 
   2  12   4    12947.44    12554.43    120.20 o 
   4  12   4     5707.50     5485.34     68.29 o 
   6  12   4    15316.16    14778.31    113.43 o 
   8  12   4      114.17      198.65     16.84 o 
  10  12   4    13330.96    13231.90    125.45 o 
  12  12   4     9323.13    10119.75    106.15 o 
  14  12   4     6339.33     6188.85     73.83 o 
  16  12   4     6435.61     6647.30     76.66 o 
  18  12   4    18495.98    16933.54    130.49 o 
  20  12   4     3850.52     4385.08     75.75 o 
  22  12   4    14633.70    14983.60    138.63 o 
  24  12   4     2821.13     2563.99     54.99 o 
  26  12   4     9033.92     8331.27    100.28 o 
  28  12   4      785.01      761.46     31.45 o 
  30  12   4     8848.22     8548.42    101.48 o 
  32  12   4      409.49      453.22     25.50 o 
  34  12   4      758.71      735.01     31.38 o 
  36  12   4     2485.01     2381.59     57.73 o 
  38  12   4     1021.47      936.73     37.31 o 
  40  12   4     3446.36     3990.01     78.89 o 
  42  12   4     1250.53     1235.55     48.08 o 
  44  12   4     1217.88     1182.08     46.07 o 
  46  12   4     2579.72     2939.32     68.67 o 
  48  12   4     1863.35     1835.98     53.11 o 
  50  12   4     7496.19     7370.11    110.82 o 
  52  12   4      246.30      261.47     23.16 o 
  54  12   4     2984.60     3364.74     66.42 o 
  56  12   4     1942.08     1709.33     44.31 o 
  58  12   4      897.31      968.59     37.27 o 
  60  12   4      218.28      241.45     15.50 o 
  62  12   4        8.66        5.53     18.60 o 
   2  14   4     1232.76      990.99     30.41 o 
   4  14   4    17800.15    17011.17    152.17 o 
   6  14   4      132.85      462.94     27.26 o 
   8  14   4    16898.57    17748.86    182.30 o 
  10  14   4     3472.51     3630.76     61.34 o 
  12  14   4    19435.03    18842.48    156.22 o 
  14  14   4      135.59       90.27     16.97 o 
  16  14   4      947.45      983.52     34.88 o 
  18  14   4     9977.11     9185.41    101.83 o 
  20  14   4     1746.34     2095.14     51.67 o 
  22  14   4     2572.75     2746.48     59.08 o 
  24  14   4     1327.45     1283.12     40.82 o 
  26  14   4     2850.22     2774.55     58.73 o 
  28  14   4     3923.26     3995.05     70.14 o 
  30  14   4      130.17      117.83     16.40 o 
  32  14   4       40.32       98.57     15.45 o 
  34  14   4     1971.75     1917.08     44.57 o 
  36  14   4     5061.24     4953.54     75.30 o 
  38  14   4     5568.10     5321.70    105.63 o 
  40  14   4      693.02      887.39     39.93 o 
  42  14   4      627.18      847.57     38.01 o 
  44  14   4     3336.11     3224.82     75.32 o 
  46  14   4     5024.84     5003.27    111.83 o 
  48  14   4      653.36      863.77     39.59 o 
  50  14   4        1.50       29.05     14.33 o 
  52  14   4      120.82      202.97     18.92 o 
  54  14   4      201.05      205.70     17.73 o 
  56  14   4     1319.36     1381.22     46.46 o 
  58  14   4     1828.43     1632.18     50.50 o 
  60  14   4     3470.97     2464.42    345.93 o 
   0  16   4      671.51      777.19     46.04 o 
   2  16   4     2601.57     2542.37     50.75 o 
   4  16   4     1001.92     1070.60     33.57 o 
   6  16   4     6824.31     6995.08     93.25 o 
   8  16   4     7058.21     7545.34    104.48 o 
  10  16   4     3881.74     3844.40     79.65 o 
  12  16   4     9293.16     8662.65    121.59 o 
  14  16   4     1251.50     1137.54     41.90 o 
  16  16   4     1260.15     1371.44     42.61 o 
  18  16   4     8856.85     9356.96    109.36 o 
  20  16   4      312.88      386.61     24.22 o 
  22  16   4     2000.29     2212.42     50.35 o 
  24  16   4    11911.27    12236.72    122.34 o 
  26  16   4      526.24      719.31     30.23 o 
  28  16   4    13264.06    13200.11    125.08 o 
  30  16   4      652.07      830.79     35.93 o 
  32  16   4     5594.09     5487.64     77.30 o 
  34  16   4     1306.27     1492.54     41.83 o 
  36  16   4      924.86     1008.70     40.04 o 
  38  16   4     1731.40     1490.72     50.17 o 
  40  16   4     2602.08     2503.95     62.03 o 
  42  16   4     1029.80      991.64     42.99 o 
  44  16   4      279.76      386.94     32.03 o 
  46  16   4      699.13      829.81     36.11 o 
  48  16   4     3367.57     3487.01     88.56 o 
  50  16   4      904.12      794.80     44.16 o 
  52  16   4     1152.35     1071.64     36.48 o 
  54  16   4     1672.95     1864.39    106.07 o 
   2  18   4      480.33      480.00     25.06 o 
   4  18   4      348.45      345.38     23.25 o 
   6  18   4      569.15      671.75     31.23 o 
   8  18   4      397.99      321.89     26.89 o 
  10  18   4     3112.91     3127.00     72.48 o 
  12  18   4     4855.58     5189.10     82.60 o 
  14  18   4    14286.58    14238.59    142.18 o 
  16  18   4     1086.39     1368.07     47.55 o 
  18  18   4      661.46      591.35     30.26 o 
  20  18   4     5548.31     5424.33     86.07 o 
  22  18   4     2777.85     2976.54     62.50 o 
  24  18   4    10949.44    11574.16    126.55 o 
  26  18   4     3428.95     3780.64     67.89 o 
  28  18   4      491.40      688.14     29.36 o 
  30  18   4     1514.77     1517.61     45.84 o 
  32  18   4      320.73      476.25     26.15 o 
  34  18   4     5493.04     5405.70     89.38 o 
  36  18   4     7450.00     7329.97    112.67 o 
  38  18   4     4961.92     4920.83    120.23 o 
  40  18   4     4592.18     5234.30    140.92 o 
  42  18   4     3588.08     3801.97     78.96 o 
  44  18   4      484.92      406.67     25.86 o 
  46  18   4     2451.85     2302.46     53.42 o 
  48  18   4      187.03      152.77     14.33 o 
   0  20   4     3995.88     4203.48    123.87 o 
   2  20   4     1403.82     1833.94    195.34 o 
   4  20   4     3378.69     3408.19     78.10 o 
   6  20   4      112.81      110.38     22.34 o 
   8  20   4     1838.13     1820.18     47.76 o 
  10  20   4      342.28      447.62     34.01 o 
  12  20   4      844.62      917.45     35.54 o 
  14  20   4     1874.07     1694.20     50.79 o 
  16  20   4     5441.44     6156.06     89.74 o 
  18  20   4      673.16      591.23     28.45 o 
  20  20   4      346.03      403.06     27.17 o 
  22  20   4     1425.02     1378.50     43.64 o 
  24  20   4     4875.12     4642.83     77.95 o 
  26  20   4      527.05      585.21     33.42 o 
  28  20   4     4188.27     4194.63     72.05 o 
  30  20   4      246.18      321.41     25.09 o 
  32  20   4     5620.86     5208.41     96.82 o 
  34  20   4      442.30      386.79     23.50 o 
  36  20   4     1520.53     1564.46     54.93 o 
  38  20   4     2672.37     2314.52     53.29 o 
  40  20   4      125.45      173.81     14.82 o 
  42  20   4       19.47       56.56     13.66 o 
   2  22   4       72.04      100.07     17.17 o 
   4  22   4      341.52      448.06     38.59 o 
   6  22   4     4358.57     4580.96     89.34 o 
   8  22   4      287.74      285.26     25.68 o 
  10  22   4     9681.04     9920.55    220.20 o 
  12  22   4     1274.39     1347.18     65.03 o 
  14  22   4     2248.47     2281.54     53.51 o 
  16  22   4      369.64      449.88     36.08 o 
  18  22   4     1079.47      917.52     39.01 o 
  20  22   4      359.54      305.20     23.47 o 
  22  22   4      435.33      350.69     20.68 o 
  24  22   4      231.12      219.22     19.52 o 
  26  22   4     1495.06     1394.09     41.19 o 
  28  22   4      490.85      471.90     22.96 o 
  30  22   4        8.00       62.38     23.25 o 
   0  24   4     5625.50     4994.52    450.86 o 
   2  24   4     2190.91     2933.93    115.43 o 
   4  24   4     2431.51     2463.46    106.59 o 
   6  24   4     3446.60     3376.29     78.77 o 
   8  24   4     2473.94     2227.44    112.96 o 
  10  24   4     2319.95     1832.28     79.51 o 
  12  24   4      346.98      454.57     38.37 o 
   1   1   5    17921.58    17968.38    323.50 o 
   3   1   5     5154.02     4559.63    104.57 o 
   5   1   5    21182.02    20622.66    227.74 o 
   7   1   5     3217.91     3321.63     80.67 o 
   9   1   5     8251.59     8166.33    116.00 o 
  11   1   5     6515.88     6197.72    104.32 o 
  13   1   5     3603.19     4091.53     83.18 o 
  15   1   5      429.52      418.63     28.88 o 
  17   1   5      757.94      567.38     30.37 o 
  19   1   5     2741.21     2702.34     56.72 o 
  21   1   5     1247.49     1127.71     40.44 o 
  23   1   5     3075.57     2689.44     58.86 o 
  25   1   5    14342.88    12052.74    194.13 o 
  27   1   5     2456.49     2687.40     59.89 o 
  29   1   5     5041.46     5077.82     83.11 o 
  31   1   5      394.63      351.85     24.14 o 
  33   1   5     3454.46     3053.09     64.41 o 
  35   1   5      966.54     1235.34     41.17 o 
  37   1   5     1489.24     1062.09     38.18 o 
  39   1   5     9142.86     8895.30    111.18 o 
  41   1   5     8517.15     8555.31    165.04 o 
  43   1   5     1615.50     1716.09     51.34 o 
  45   1   5     4428.33     4411.63     96.10 o 
  47   1   5      371.95      468.82     30.73 o 
  49   1   5     2390.01     2525.54     62.19 o 
  51   1   5      267.06      287.21     22.93 o 
  53   1   5      129.63      201.06     21.57 o 
  55   1   5     3928.05     4370.48     92.68 o 
  57   1   5      429.62      410.45     28.61 o 
  59   1   5     1036.23      921.92     45.61 o 
  61   1   5     2680.10     2158.27     70.03 o 
  63   1   5     1658.05     1583.50     85.14 o 
  65   1   5     2685.45     2744.17     77.25 o 
   1   3   5    16977.09    15899.72    191.94 o 
   3   3   5     9099.24     8976.39    102.98 o 
   5   3   5     8001.81     7505.40     97.24 o 
   7   3   5    16686.99    16756.24    151.85 o 
   9   3   5    16016.10    15868.61    206.83 o 
  11   3   5     2982.71     2876.04     59.99 o 
  13   3   5    24139.89    25412.55    257.29 o 
  15   3   5     1352.18     1492.41     50.78 o 
  17   3   5     5653.91     5340.07    108.29 o 
  19   3   5     1299.57     1304.69     44.17 o 
  21   3   5     5852.18     6036.37    102.56 o 
  23   3   5      928.08      893.51     48.72 o 
  25   3   5    14619.66    15382.94    203.36 o 
  27   3   5     4746.88     4947.30     93.31 o 
  29   3   5     3277.76     2918.51     71.39 o 
  31   3   5     3475.02     3274.20     70.64 o 
  33   3   5     1372.53     1212.74     52.37 o 
  35   3   5     6868.11     7274.14    153.24 o 
  37   3   5      783.54      567.65     36.83 o 
  39   3   5      154.12      235.05     25.92 o 
  41   3   5    13962.39    13069.26    227.34 o 
  43   3   5     4231.62     4005.68     77.68 o 
  45   3   5      215.45      199.03     22.77 o 
  47   3   5     3375.41     3383.14     74.16 o 
  49   3   5     4036.37     4279.96     84.74 o 
  51   3   5     1078.98      897.15     40.38 o 
  53   3   5      519.76      534.53     33.67 o 
  55   3   5     2207.63     2448.84     78.43 o 
  57   3   5      931.39     1094.66     42.82 o 
  59   3   5     4234.96     4093.59     68.91 o 
  61   3   5       11.24       39.52     11.75 o 
  63   3   5      548.23      556.11     23.34 o 
  65   3   5      988.60      696.55     36.94 o 
   1   5   5    16642.90    17240.18    147.95 o 
   3   5   5     2956.73     2782.04     59.24 o 
   5   5   5     6981.63     6869.87     99.20 o 
   7   5   5     4462.96     4663.79     76.31 o 
   9   5   5     9037.40     9102.98    109.10 o 
  11   5   5      885.64      729.04     32.35 o 
  13   5   5     6770.88     6906.68     96.54 o 
  15   5   5     5763.31     5451.49     85.77 o 
  17   5   5    14356.49    13376.32    147.29 o 
  19   5   5     4774.35     5038.78     83.79 o 
  21   5   5    10510.38    10021.85    144.16 o 
  23   5   5     8602.03     7807.02    139.04 o 
  25   5   5     3475.36     2976.67     73.72 o 
  27   5   5     2727.45     3004.31     79.07 o 
  29   5   5     6111.69     6154.87     99.69 o 
  31   5   5     2675.69     2271.43     60.25 o 
  33   5   5     6814.72     6625.48    103.35 o 
  35   5   5     1910.99     2151.87     58.41 o 
  37   5   5     8502.64     7384.15    108.12 o 
  39   5   5     1746.91     2062.67     55.93 o 
  41   5   5      343.41      380.96     31.63 o 
  43   5   5      206.15      166.90     23.10 o 
  45   5   5     1312.89     1357.33     47.47 o 
  47   5   5     2132.93     2117.10     56.97 o 
  49   5   5     1746.00     1698.13     55.20 o 
  51   5   5       27.93       44.68     15.22 o 
  53   5   5       12.55       40.28     14.08 o 
  55   5   5     3539.87     3539.97     90.33 o 
  57   5   5     2113.19     2082.22     55.75 o 
  59   5   5      223.59      204.20     18.53 o 
  61   5   5      668.62      610.19     36.97 o 
  63   5   5      519.34      393.40     22.37 o 
  65   5   5     1179.99      868.04     54.21 o 
   1   7   5     4044.86     3433.07     63.65 o 
   3   7   5     7131.77     6947.24     96.98 o 
   5   7   5    17080.85    17398.08    231.33 o 
   7   7   5    14738.26    14733.78    204.46 o 
   9   7   5     2385.50     2236.84     64.26 o 
  11   7   5     6765.52     6511.04     98.68 o 
  13   7   5     4457.34     4515.58     73.42 o 
  15   7   5    12973.35    14675.88    159.41 o 
  17   7   5     2455.41     2646.21     64.42 o 
  19   7   5      999.21      808.42     34.57 o 
  21   7   5     2229.26     1842.39     53.03 o 
  23   7   5     2980.04     2625.47     60.91 o 
  25   7   5       35.95      101.48     17.57 o 
  27   7   5     2612.22     3518.57     66.71 o 
  29   7   5      451.86      614.47     31.66 o 
  31   7   5     8089.43     7986.51    134.80 o 
  33   7   5     3089.77     2411.41     58.26 o 
  35   7   5      744.38      645.70     31.48 o 
  37   7   5     2828.78     2658.90     60.00 o 
  39   7   5     1681.72     1904.12     49.99 o 
  41   7   5     4251.14     4185.46     72.33 o 
  43   7   5     1668.82     1630.90     44.27 o 
  45   7   5     1273.13      843.99     35.49 o 
  47   7   5      195.44      252.62     27.49 o 
  49   7   5      590.99      599.48     37.04 o 
  51   7   5     4340.61     4524.42    110.08 o 
  53   7   5      512.97      528.44     38.69 o 
  55   7   5      644.03      597.94     37.91 o 
  57   7   5     1570.65     1740.82     57.21 o 
  59   7   5      382.11      322.35     24.63 o 
  61   7   5       62.74       40.38     11.34 o 
  63   7   5      637.93      647.31     29.03 o 
   1   9   5      953.82     1294.86     35.58 o 
   3   9   5     2012.78     2031.22     43.85 o 
   5   9   5     1670.90     1501.37     39.38 o 
   7   9   5     1141.87     1247.56     37.23 o 
   9   9   5      831.92     1231.05     37.95 o 
  11   9   5    16614.76    16711.82    138.69 o 
  13   9   5    18272.62    17473.57    200.22 o 
  15   9   5     3102.04     3173.88     59.11 o 
  17   9   5      790.60      638.84     28.87 o 
  19   9   5      235.52      178.89     18.54 o 
  21   9   5     1362.25     1215.55     41.22 o 
  23   9   5     9956.70     9481.08    104.90 o 
  25   9   5      624.91      859.82     31.99 o 
  27   9   5     1388.62     1408.60     42.32 o 
  29   9   5      196.29      229.54     20.50 o 
  31   9   5     1117.36      942.79     36.81 o 
  33   9   5      599.22      883.43     35.68 o 
  35   9   5      371.47      459.40     26.78 o 
  37   9   5     8820.61     9546.76    113.24 o 
  39   9   5      314.13      582.73     28.96 o 
  41   9   5     2496.15     2524.30     53.90 o 
  43   9   5     4747.31     4678.64     76.94 o 
  45   9   5      180.57      261.53     25.19 o 
  47   9   5     3405.10     3436.95    143.86 o 
  49   9   5      223.97      237.30     36.66 o 
  51   9   5     3409.27     3262.64     86.80 o 
  53   9   5     5915.97     5881.88    111.46 o 
  55   9   5     1062.78     1138.88     45.53 o 
  57   9   5       99.82       64.57     14.58 o 
  59   9   5     3579.82     3547.20     69.65 o 
  61   9   5     2469.62     1728.13    173.84 o 
   1  11   5    16094.57    15643.60    128.33 o 
   3  11   5     1112.09     1613.15     42.62 o 
   5  11   5    23842.32    24196.63    233.69 o 
   7  11   5     1337.92     1630.17     49.59 o 
   9  11   5     9671.50     9413.91    100.27 o 
  11  11   5     5329.88     4963.45     74.41 o 
  13  11   5     1649.07     1579.04     42.82 o 
  15  11   5     4175.38     4490.36     70.97 o 
  17  11   5     1620.75     1939.32     47.14 o 
  19  11   5    18364.62    17423.53    147.51 o 
  21  11   5      924.63      922.49     32.20 o 
  23  11   5     3379.55     3795.25     64.04 o 
  25  11   5      598.42      533.04     25.65 o 
  27  11   5     1763.05     1770.11     43.25 o 
  29  11   5     1461.30     1310.13     37.18 o 
  31  11   5      349.61      411.84     23.36 o 
  33  11   5     2888.31     2660.76     53.30 o 
  35  11   5     4355.69     4272.30     75.88 o 
  37  11   5     6645.90     7169.11     97.99 o 
  39  11   5     2536.60     2505.60     54.89 o 
  41  11   5      798.01      903.38     32.75 o 
  43  11   5     4571.10     4294.27     71.81 o 
  45  11   5      185.34      196.50     22.01 o 
  47  11   5     1988.19     2066.47     95.47 o 
  49  11   5     1918.98     2083.27     76.30 o 
  51  11   5     1917.97     1954.21     74.49 o 
  53  11   5     1077.08     1096.52     37.17 o 
  55  11   5     1008.88      876.76     30.12 o 
  57  11   5      953.05      845.52     52.13 o 
   1  13   5      156.37      243.34     19.09 o 
   3  13   5     3715.18     3334.84     60.87 o 
   5  13   5      390.95      499.43     24.67 o 
   7  13   5     1476.03     1535.56     40.95 o 
   9  13   5     1342.81     1505.77     42.57 o 
  11  13   5     7004.27     7466.56     90.56 o 
  13  13   5     4491.18     4558.45     73.55 o 
  15  13   5     9827.57     9383.99    107.48 o 
  17  13   5     3667.81     3641.83     66.60 o 
  19  13   5    14018.28    13499.02    151.14 o 
  21  13   5     5799.44     5731.13     84.93 o 
  23  13   5     2592.68     3005.07     54.90 o 
  25  13   5     3718.13     3605.91     56.96 o 
  27  13   5     6206.69     6325.79     83.95 o 
  29  13   5      449.12      556.16     28.17 o 
  31  13   5      598.39      676.54     29.21 o 
  33  13   5       37.10       77.20     15.13 o 
  35  13   5     2045.10     2070.46     46.68 o 
  37  13   5      240.17      311.24     19.51 o 
  39  13   5      933.55      877.81     31.13 o 
  41  13   5      785.72      804.52     31.19 o 
  43  13   5      276.80      418.50     23.98 o 
  45  13   5      676.15      533.68     25.63 o 
  47  13   5      144.35       66.83     12.25 o 
  49  13   5     1701.28     1689.76     49.84 o 
  51  13   5     1269.54     1033.27     44.72 o 
  53  13   5      334.88      296.01     27.08 o 
   1  15   5     2902.57     2993.24     52.95 o 
   3  15   5     5840.24     6059.09     89.60 o 
   5  15   5     2874.64     3062.01     54.96 o 
   7  15   5      752.41      731.74     28.97 o 
   9  15   5      647.04      515.06     31.34 o 
  11  15   5     1325.50     1152.60     34.92 o 
  13  15   5      826.94      876.68     30.95 o 
  15  15   5     1398.50     1413.52     38.06 o 
  17  15   5     6971.93     7031.65     80.99 o 
  19  15   5    10243.75    10558.43    136.35 o 
  21  15   5      403.59      597.18     27.74 o 
  23  15   5     7366.61     7253.12     94.92 o 
  25  15   5      575.21      794.58     26.04 o 
  27  15   5     6022.76     6016.79     67.69 o 
  29  15   5     1237.70     1362.36     34.91 o 
  31  15   5      837.20     1118.34     30.79 o 
  33  15   5     4913.65     4913.06     72.29 o 
  35  15   5    11219.04    11411.45    123.08 o 
  37  15   5     1014.96     1313.68     34.23 o 
  39  15   5     3118.47     2773.90     80.24 o 
  41  15   5       86.21       83.64     12.87 o 
  43  15   5      335.99      320.36     20.26 o 
  45  15   5      282.57      286.16     17.47 o 
  47  15   5      364.00      319.84     22.87 o 
  49  15   5     1149.15     1027.33     58.31 o 
   1  17   5     3628.21     3613.05     74.42 o 
   3  17   5     1092.31     1218.51     40.48 o 
   5  17   5      539.55      766.31     29.29 o 
   7  17   5     1500.63     1432.94     41.10 o 
   9  17   5      520.92      658.01     32.27 o 
  11  17   5     1181.77     1206.22     44.70 o 
  13  17   5     3912.87     3911.42     67.27 o 
  15  17   5     1974.78     1994.40     52.19 o 
  17  17   5      803.01      959.37     30.36 o 
  19  17   5      248.54      199.16     16.20 o 
  21  17   5     2147.47     1977.74     41.26 o 
  23  17   5     1414.22     1320.46     31.86 o 
  25  17   5     3752.45     3806.69     57.34 o 
  27  17   5     2021.40     2090.40     41.16 o 
  29  17   5      887.75     1056.65     28.30 o 
  31  17   5     3457.98     3801.35     54.45 o 
  33  17   5      494.65      511.37     24.66 o 
  35  17   5     4308.63     3769.95     66.14 o 
  37  17   5      312.47      458.81     22.73 o 
  39  17   5     4174.07     4039.92     78.61 o 
  41  17   5     2198.45     2225.55    114.05 o 
   1  19   5      832.05      791.46     70.43 o 
   3  19   5     2973.58     3267.51     94.34 o 
   5  19   5      271.01      339.70     26.19 o 
   7  19   5     2954.92     2901.33     60.39 o 
   9  19   5      381.56      361.21     24.91 o 
  11  19   5     2129.90     2346.46     58.12 o 
  13  19   5     2573.96     2340.35     57.18 o 
  15  19   5     3046.72     2688.09     47.11 o 
  17  19   5     1071.00     1327.36     32.55 o 
  19  19   5     1225.77     1358.40     31.59 o 
  21  19   5      673.59      556.16     19.55 o 
  23  19   5     1838.21     2021.23     53.71 o 
  25  19   5      531.11      611.26     25.57 o 
  27  19   5     5730.06     5534.33    121.96 o 
  29  19   5     2586.65     2858.17     66.88 o 
  31  19   5    13130.14    12743.82    153.91 o 
  33  19   5      453.89      513.98     46.13 o 
   1  21   5      898.80      996.24     37.90 o 
   3  21   5      635.44      571.09     28.01 o 
   5  21   5      706.00      752.18     50.98 o 
   7  21   5     1062.97     1097.06     36.76 o 
   9  21   5      116.56      137.73     32.10 o 
  11  21   5     1144.95      970.25     35.74 o 
  13  21   5      253.31      206.20     14.41 o 
  15  21   5       73.79       82.20     13.79 o 
  17  21   5     3765.51     3402.34     58.91 o 
  19  21   5       19.76       89.88     16.83 o 
  21  21   5     2685.99     2345.59     90.83 o 
   2   0   6     2628.91     2899.12     72.33 o 
   6   0   6    21644.75    20744.87    265.40 o 
  10   0   6    15722.85    17181.90    326.86 o 
  14   0   6     2376.41     1826.68     63.06 o 
  18   0   6    11028.55    11337.97    187.54 o 
  22   0   6     4541.46     4544.00    128.91 o 
  26   0   6      218.73      248.25     28.70 o 
  30   0   6     7533.83     7866.20    145.13 o 
  34   0   6     5781.38     5085.93    127.80 o 
  38   0   6     3141.03     3375.10    107.42 o 
  42   0   6      262.84      164.19     27.69 o 
  46   0   6     2856.13     2894.61     74.56 o 
  50   0   6      458.78      258.82     22.96 o 
  54   0   6      543.53      786.32     43.83 o 
   0   2   6     8316.63     8185.26    124.35 o 
   2   2   6     6928.32     6819.48    104.24 o 
   4   2   6     5320.40     5906.94     86.29 o 
   6   2   6    11598.27    11868.41    135.23 o 
   8   2   6     6632.10     6042.45    102.44 o 
  10   2   6     5234.74     5301.65    132.23 o 
  12   2   6      301.60      214.92     25.00 o 
  14   2   6     2004.09     2147.13     60.85 o 
  16   2   6     2253.05     2381.12     64.06 o 
  18   2   6     2275.87     2504.80     70.37 o 
  20   2   6     2539.26     2353.77     67.84 o 
  22   2   6     2569.33     2490.31     69.18 o 
  24   2   6     1103.87     1429.44     47.98 o 
  26   2   6      124.65      117.05     18.82 o 
  28   2   6      769.94      644.99     31.70 o 
  30   2   6     1049.09     1084.07     39.93 o 
  32   2   6     7019.14     6899.20    112.52 o 
  34   2   6      765.49      761.98     36.07 o 
  36   2   6     1771.57     1376.19     41.88 o 
  38   2   6      684.84      576.93     27.70 o 
  40   2   6     2521.98     2326.81     56.28 o 
  42   2   6      229.21      213.45     19.82 o 
  44   2   6      131.20      187.74     19.26 o 
  46   2   6      855.13      705.42     30.71 o 
  48   2   6     2008.53     1725.57     43.59 o 
  50   2   6     1697.25     1538.32     45.96 o 
  52   2   6     2137.80     2658.48     55.38 o 
  54   2   6      833.70      813.56     30.92 o 
  56   2   6     2533.34     2218.08     66.38 o 
   2   4   6     2192.88     2146.48     43.07 o 
   4   4   6     7940.00     8014.47     92.55 o 
   6   4   6    20810.92    20054.72    239.66 o 
   8   4   6     4217.72     4795.87    147.17 o 
  10   4   6    25117.36    26031.43    220.94 o 
  12   4   6     2010.18     2530.02     63.06 o 
  14   4   6     4570.79     4157.41     79.58 o 
  16   4   6     1288.22     1533.09     52.04 o 
  18   4   6     2201.82     2745.75     68.71 o 
  20   4   6      799.74     1050.94     43.43 o 
  22   4   6     2029.46     2347.00     58.23 o 
  24   4   6      433.66      635.32     32.10 o 
  26   4   6      443.41      330.28     24.32 o 
  28   4   6     4126.73     3822.98     85.15 o 
  30   4   6      678.73      772.51     30.99 o 
  32   4   6      245.97      360.15     22.90 o 
  34   4   6     3441.77     2940.89     67.96 o 
  36   4   6     8289.69     7805.01    134.23 o 
  38   4   6     1367.99     1688.07     45.19 o 
  40   4   6     1459.80     1301.50     38.72 o 
  42   4   6     3948.90     3509.46     72.26 o 
  44   4   6     3551.84     3484.65     64.37 o 
  46   4   6     4684.33     4703.81     69.77 o 
  48   4   6      478.90      525.07     22.32 o 
  50   4   6      321.41      225.35     17.53 o 
  52   4   6     1403.38     1456.85     46.37 o 
  54   4   6       43.15       79.79     12.59 o 
  56   4   6     2208.66     1732.57    101.66 o 
   0   6   6     8903.41     7447.40    121.88 o 
   2   6   6     1786.09     2144.37     58.93 o 
   4   6   6    12220.70    13115.83    171.37 o 
   6   6   6     1209.80     1421.11     44.07 o 
   8   6   6      769.56      962.36     35.10 o 
  10   6   6     1691.77     1733.66     43.08 o 
  12   6   6     4251.44     4125.24     74.26 o 
  14   6   6      487.58      543.28     34.04 o 
  16   6   6     4791.60     5111.81     95.13 o 
  18   6   6     1397.43     1561.25     53.18 o 
  20   6   6     1403.50     1233.37     43.42 o 
  22   6   6     1251.21     1756.42     50.94 o 
  24   6   6     6028.23     6449.56    107.67 o 
  26   6   6     7869.47     7786.20    106.52 o 
  28   6   6      130.51      247.69     32.31 o 
  30   6   6     8167.51     7909.62    142.14 o 
  32   6   6      493.66      700.14     29.64 o 
  34   6   6     1124.45      968.71     32.99 o 
  36   6   6      983.00     1014.34     32.74 o 
  38   6   6      609.14      696.30     26.66 o 
  40   6   6      492.04      746.82     29.21 o 
  42   6   6     1586.10     1510.08     41.55 o 
  44   6   6      745.16      937.89     31.51 o 
  46   6   6     1239.48     1017.76     33.09 o 
  48   6   6     2632.55     2000.24     79.27 o 
  50   6   6     1575.50     1413.90     44.54 o 
  52   6   6      636.72      446.68     29.06 o 
  54   6   6      158.62      154.96     15.84 o 
   2   8   6      616.56      791.54     30.42 o 
   4   8   6     4009.56     4017.94     65.67 o 
   6   8   6     6668.50     6850.52    118.11 o 
   8   8   6     6307.93     6007.58     89.48 o 
  10   8   6     1024.18      806.31     32.54 o 
  12   8   6     2238.80     2525.72     54.20 o 
  14   8   6     1176.58     1242.85     41.29 o 
  16   8   6     5375.65     5566.39     91.44 o 
  18   8   6     1068.58     1216.93     46.24 o 
  20   8   6     3687.26     4132.42     76.57 o 
  22   8   6      738.50      658.46     32.88 o 
  24   8   6     2266.64     1993.07     52.70 o 
  26   8   6     1328.99     1536.12     45.80 o 
  28   8   6      322.76      251.41     21.28 o 
  30   8   6      462.68      640.39     27.74 o 
  32   8   6     2087.10     2197.82     47.73 o 
  34   8   6      550.18      587.16     25.32 o 
  36   8   6     1438.45     1306.15     35.16 o 
  38   8   6      797.72     1081.85     30.99 o 
  40   8   6     2909.19     2743.53     49.36 o 
  42   8   6      896.15      665.45     28.24 o 
  44   8   6     3250.31     2812.05     52.21 o 
  46   8   6      412.70      466.99     36.32 o 
  48   8   6      606.32      585.18     35.07 o 
  50   8   6      680.09      736.10     35.78 o 
  52   8   6      385.95      329.52     39.93 o 
   0  10   6     1623.72     1582.11    128.27 o 
   2  10   6     3402.18     3576.55     67.22 o 
   4  10   6     1174.81     1195.72     43.60 o 
   6  10   6     3171.02     3398.11     61.87 o 
   8  10   6       48.42      115.02     17.62 o 
  10  10   6      997.86     1040.03     34.69 o 
  12  10   6      905.17     1090.99     35.19 o 
  14  10   6     1332.33     1488.87     40.67 o 
  16  10   6     1697.54     1372.82     48.83 o 
  18  10   6      310.95      412.68     23.23 o 
  20  10   6     1872.28     2025.29     48.18 o 
  22  10   6     3635.36     3740.33     64.67 o 
  24  10   6     2063.16     2330.84     50.79 o 
  26  10   6    10575.01    11399.30    127.91 o 
  28  10   6     2375.83     2364.15     66.59 o 
  30  10   6    12131.62    12505.24    172.96 o 
  32  10   6     1564.75     1412.80     51.29 o 
  34  10   6     3312.01     3138.54     70.63 o 
  36  10   6      441.74      440.67     19.19 o 
  38  10   6      149.00      167.20     18.61 o 
  40  10   6       73.82       73.38     13.71 o 
  42  10   6      698.37      647.50     28.61 o 
  44  10   6      171.19      176.47     17.52 o 
  46  10   6     2746.91     2451.24     63.91 o 
  48  10   6      139.20      175.49     16.99 o 
   2  12   6     3135.28     3049.02     65.17 o 
   4  12   6      669.73      990.55     80.94 o 
   6  12   6     6493.34     7142.09    100.38 o 
   8  12   6     5632.70     5423.68    151.21 o 
  10  12   6      791.23     1178.43    107.80 o 
  12  12   6     6194.17     6594.74     96.60 o 
  14  12   6     3559.60     3951.64    104.86 o 
  16  12   6     5468.74     6044.29     93.63 o 
  18  12   6       86.99      212.81     26.49 o 
  20  12   6     4445.11     4468.27     64.84 o 
  22  12   6       57.74       60.50     13.85 o 
  24  12   6     1625.93     1557.64     40.07 o 
  26  12   6     3303.65     3532.07     57.29 o 
  28  12   6     3366.99     3227.28     69.03 o 
  30  12   6       13.06      114.84     12.21 o 
  32  12   6      391.92      381.52     19.17 o 
  34  12   6     2101.07     2126.10     42.60 o 
  36  12   6      975.86      820.52     26.06 o 
  38  12   6      143.77      165.34     13.95 o 
  40  12   6     3453.89     3126.54     90.51 o 
  42  12   6      130.86      155.84     38.42 o 
  44  12   6     4053.59     3615.92    108.70 o 
   0  14   6     2077.06     2465.50     73.50 o 
   2  14   6     1791.21     1975.71     40.76 o 
   4  14   6     1334.06     1292.65     41.10 o 
   6  14   6      778.76      824.58     25.60 o 
   8  14   6       37.47       36.14     10.36 o 
  10  14   6      269.42      256.73     15.29 o 
  12  14   6      471.78      636.61     36.86 o 
  14  14   6     4126.78     3784.29     50.98 o 
  16  14   6     1463.47     1496.52     30.20 o 
  18  14   6      511.15      451.39     17.58 o 
  20  14   6     2400.38     2632.00     40.74 o 
  22  14   6     2187.08     1865.90     35.50 o 
  24  14   6      445.84      570.92     32.56 o 
  26  14   6     6566.63     6564.81     94.38 o 
  28  14   6     4068.84     4041.69     68.38 o 
  30  14   6     6873.19     6735.92    184.36 o 
  32  14   6     2713.41     2530.21     50.76 o 
  34  14   6     3913.88     3316.66     85.62 o 
  36  14   6      303.65      303.06     26.79 o 
  38  14   6      684.14      706.85     53.13 o 
   2  16   6     1076.86     1037.78     25.41 o 
   4  16   6     1247.79     1318.27     42.30 o 
   6  16   6     3496.26     3636.81     50.94 o 
   8  16   6      793.77     1116.25     97.91 o 
  10  16   6     3825.41     3945.40     47.88 o 
  12  16   6     2630.45     2945.10     54.46 o 
  14  16   6     2070.78     2172.04     41.90 o 
  16  16   6      976.04     1003.97     53.92 o 
  18  16   6     2436.79     2078.68     42.92 o 
  20  16   6      229.55      289.58     18.02 o 
  22  16   6      924.01      837.31     33.30 o 
  24  16   6      481.44      391.86     28.76 o 
  26  16   6      149.88      123.23     17.58 o 
  28  16   6      795.53      779.56     38.76 o 
   0  18   6     6175.99     5292.41    127.95 o 
   2  18   6     1192.45     1648.55    122.68 o 
   4  18   6     3537.29     3430.94     69.70 o 
   6  18   6     1118.90     1298.80     38.81 o 
   8  18   6      447.33      466.00     18.21 o 
  10  18   6       91.44      107.35     14.85 o 
  12  18   6      239.51      338.60     35.16 o 
  14  18   6     1761.31     1657.62     87.33 o 
  16  18   6     1066.37     1013.70     64.79 o 
   1   1   7      423.99      573.92     21.72 o 
   3   1   7     6044.59     5538.05     97.87 o 
   5   1   7      700.47     1065.74     32.06 o 
   7   1   7     2840.78     3547.63     79.82 o 
   9   1   7     1087.82      861.77     31.32 o 
  11   1   7     2892.12     2813.67     53.94 o 
  13   1   7       21.65       90.16     14.82 o 
  15   1   7     1343.01     1494.38     42.66 o 
  17   1   7      530.55      756.93     31.06 o 
  19   1   7     3401.88     3840.50     83.11 o 
  21   1   7     1060.99     1222.80     37.63 o 
  23   1   7     1723.69     1437.99     43.30 o 
  25   1   7     1579.36     1437.06     41.92 o 
  27   1   7     2295.60     2757.69     69.53 o 
  29   1   7     2095.32     2347.21     69.75 o 
  31   1   7      906.33      995.77     44.10 o 
  33   1   7      309.08      245.86     23.73 o 
  35   1   7     1122.21     1180.45     43.69 o 
  37   1   7      367.78      494.55     29.12 o 
  39   1   7     1517.31     1346.18     41.10 o 
  41   1   7      169.80      204.48     22.46 o 
  43   1   7      645.30      549.04     38.73 o 
   1   3   7     1109.23     1556.14     47.93 o 
   3   3   7     4220.22     4160.80     66.96 o 
   5   3   7     4480.80     4670.75     86.91 o 
   7   3   7      850.70     1197.59     42.22 o 
   9   3   7      905.71      704.41     30.59 o 
  11   3   7      471.28      644.01     29.89 o 
  13   3   7     3747.62     4401.99     74.01 o 
  15   3   7     1248.27     1546.38     43.71 o 
  17   3   7     1655.02     1541.09     42.90 o 
  19   3   7      314.55      487.76     25.86 o 
  21   3   7     4792.27     5092.50     78.10 o 
  23   3   7      999.46     1467.96     49.29 o 
  25   3   7     1806.09     1811.26     62.42 o 
  27   3   7     3224.68     3659.28     73.41 o 
  29   3   7     1204.20     1386.45     44.09 o 
  31   3   7     1035.25     1118.63     38.34 o 
  33   3   7     1472.78     1866.23     55.67 o 
  35   3   7     2616.52     2897.63     66.36 o 
  37   3   7     2344.66     2304.66     55.71 o 
  39   3   7      330.07      264.63     19.16 o 
  41   3   7      521.94      574.51     22.61 o 
  43   3   7     3241.17     2505.65     93.87 o 
   1   5   7     4815.85     5554.85    122.37 o 
   3   5   7     3875.81     3835.28    150.93 o 
   5   5   7      120.66      292.34     22.40 o 
   7   5   7     4831.02     5005.89    110.95 o 
   9   5   7      367.59      649.20     62.34 o 
  11   5   7     1535.17     1754.76     45.84 o 
  13   5   7     1743.43     2162.92     50.57 o 
  15   5   7     5170.77     5264.96     86.27 o 
  17   5   7     3020.67     3067.35     57.01 o 
  19   5   7     2690.79     3153.68     56.31 o 
  21   5   7     9125.58     9243.65     96.34 o 
  23   5   7      442.37      532.95     23.28 o 
  25   5   7      948.47     1254.39     34.90 o 
  27   5   7      181.01      253.53     18.03 o 
  29   5   7      121.01      131.40     15.79 o 
  31   5   7      798.61      725.98     38.01 o 
  33   5   7      245.18      226.80     21.37 o 
  35   5   7     3369.48     3673.09     70.02 o 
  37   5   7      971.83      997.60     30.48 o 
  39   5   7      811.77      757.46     26.73 o 
  41   5   7     1058.04      759.84     50.23 o 
   1   7   7      817.63      677.51     57.13 o 
   3   7   7      750.26      676.45     39.29 o 
   5   7   7      264.56      431.21     24.14 o 
   7   7   7      257.78      478.71     31.83 o 
   9   7   7      734.85      500.15     27.66 o 
  11   7   7      490.38      393.17     25.33 o 
  13   7   7      988.03      987.60     37.02 o 
  15   7   7      883.85     1081.77     35.40 o 
  17   7   7     1491.78     1220.83     36.55 o 
  19   7   7      356.25      377.48     21.46 o 
  21   7   7      227.39      439.62     22.36 o 
  23   7   7      660.89      589.71     24.04 o 
  25   7   7      122.81      148.77     12.63 o 
  27   7   7     1563.54     1361.90     30.74 o 
  29   7   7     1951.58     1920.49     55.50 o 
  31   7   7      422.64      524.32     29.67 o 
  33   7   7       78.24       16.17     13.15 o 
  35   7   7      353.52      240.00     19.71 o 
  37   7   7     1645.00     1371.40     76.59 o 
   1   9   7     4616.15     5718.58    246.39 o 
   3   9   7     2983.98     3361.75    247.08 o 
   5   9   7     2158.56     1833.35     66.27 o 
   7   9   7       67.19      132.03     30.82 o 
   9   9   7     2611.46     3078.86     68.19 o 
  11   9   7      820.68     1295.99     67.94 o 
  13   9   7      609.60      681.97     32.47 o 
  15   9   7      744.74      765.42     33.57 o 
  17   9   7     1685.97     1616.88     42.77 o 
  19   9   7      171.11      367.82     21.82 o 
  21   9   7     2410.22     2604.96     68.82 o 
  23   9   7      522.71      514.17     33.34 o 
  25   9   7       43.04      104.03     13.94 o 
  27   9   7     2020.64     1920.37     38.99 o 
  29   9   7      123.04      150.38     11.68 o 
  31   9   7       75.25       70.70     12.81 o 
  33   9   7     2311.56     1790.38     56.78 o 
   1  11   7     4013.06     4581.62    242.22 o 
   3  11   7     2722.88     3040.67    148.59 o 
   5  11   7     1324.09     1605.97    136.11 o 
   7  11   7      417.54      428.83     24.12 o 
   9  11   7      425.75      396.35     27.56 o 
  11  11   7     1032.38     1062.78     36.10 o 
  13  11   7      415.90      602.60     27.89 o 
  15  11   7     1384.57     1580.56     41.92 o 
  17  11   7      147.55      188.53     16.72 o 
  19  11   7     2302.14     1872.19     42.88 o 
  21  11   7      168.07      186.29     15.59 o 
  23  11   7     2801.84     2659.51     55.54 o 
  25  11   7     1516.65     1573.96     46.95 o 
  27  11   7     2940.28     2531.53    107.85 o 
   1  13   7      746.06      728.08     39.30 o 
   3  13   7      449.44      585.10     48.31 o 
   5  13   7     1280.02     1231.07     35.22 o 
   7  13   7     1052.10     1040.46     38.21 o 
   9  13   7     4475.75     4528.62     77.07 o 
  11  13   7       13.63       56.96     13.92 o 
  13  13   7     2085.25     1835.37     37.03 o 
  15  13   7     1112.55      989.98     29.85 o 
  17  13   7     1203.32     1329.79     39.51 o 
  19  13   7     1843.70     1796.57     56.40 o 
   6   2   8     1663.34     1731.86     75.75 o 
   8   2   8       97.53      181.39     29.40 o 
  10   2   8     3727.42     3784.18    116.96 o 
  12   2   8      529.97      658.88     47.91 o 
   2   4   8      618.57      646.13     46.25 o 
   4   4   8      578.13      790.06     52.43 o 
   6   4   8      528.73      611.29     46.69 o 
   8   4   8      667.74      488.29     41.69 o 
  10   4   8     1230.88     1062.91     60.44 o 
  12   4   8      459.54      607.47     44.77 o 
                                                 
